# Supplementary material for: Interactions Between Marine Group II Archaea and Phytoplankton Revealed by Population Correlations in the Northern Coast of South China Sea
Source: Front Microbiol. 2022 Jan 25;12:785532. doi: 10.3389/fmicb.2021.785532 (PMC8821943; doi:10.3389/fmicb.2021.785532)
Supplement: Supplementary file 2 [file Table_1.XLSX]

## Sheet: Database_for_MGII_16S_rRNA_gene
>GB_GCA_000246735.1_MGIIaL1
CTGGTTGATCCTGCCAGAGGCGACCGCTTTTGGAGTTCGATTAAGCCATGCGAGTAGAATGAATTAGATCATTGCAAACTGCTCAGTAACACGTGGATAACCTGCCCTATGCTCTGGGATAACCTCGGGAAACTGAGAAGAATACCGGATAGACCACAACGCCTGGAACGGTGTGTGGTTGAAAGGTCACGGCATAGGATGGGTCTGCGGCGTATCAGGTCGTAGGGGGTGTAACGGACCTCCTAGCCATCGACGCGTACGGGTTGTGGGAGCAATAGCCCGGAGATGGATTCTGAGACACGAATCCAGACCCTACGGGGTGCAGCAGGCGCGAAAACTTCACACTGCAGGAAACTGTGATGAGGGAACTCCAAGTGACTGCACATTGTGTAGCCTTTT…
>GB_GCA_001628485.1_MGIIbO3
CCGGTTGATCCTGCCGGAGGCTACCGCTATTGGAGTTCGATTAAGCCATGCGAGTCGAGAGTCCTCGGGACTCGGCGTACCGCTCAGTAACACGTGGGTAACCTGCCCTATGCTGGGGAATAACCTCGGGAAACTGAGAATAATGCCCCATAGCCCACTACGCCTGGAACGGTGAGTGGGTCAAAGCCCCGGCGGCATAGGATGGGCCTGCGCCGTATCAGGTTGTAGGGGGTGTAAAGTACCCTCTAGCCATCAACGCGTACGGGTGTTGGGAGACATTGCCCGGAGATGGATTCTGAGACACGAATCCAGACCCTACGGGGTGCAGCAGGCGCGAAAACTTGGCAATGCGAGAAATCGTGACCAGGGAACTCCAAGTGCGTAGGGTAAGACCTACGC…
>GB_GCA_001629235.1_MGIIbO3
GAGGTGATCCATCTGCAGGTTCCCCTACAGATACCTTGTTACGACTTAACCCTCCTTGTCGAAGGCAGGCTCGAATACCCCATGGTTAAGGCAGCCTCACCCACCCCCAACTAAGATGGTTTGACGGGCGGTGTGTGCAAGGAGCAGGGGCATATTCACCGCGCCCTATTGAGACGCGATTACTACCTAATCCAGCTTCATGAGGGCGAGTTACAGCCCTCAATCCGAACTACGAACGGGTTTCGGGATAGCTTCTTTCCTCTCGGAGTAGCAGCCCATTGTCCCGTCCTTTGTATTGCGCGTGTAGCCCATGGCATTCGGATCATACTGACCTACCGTTGCCCTCGCCTTCATCTGCCTTATCGACAGCGGTCTCCCTATAGTGCGTTGCGTCCGGGG…
>GB_GCA_002172355.2_MGIIaL1
GAATCCATCTCCGGGCTATGTCTCCCAACACCCGTACGCGTCGATGGCTAGGAGGTCCGTTACACCCCCTACGACCTGATACGCCGCAGACCCATCCTATGCCGTGACCTTTGAACCACACACCGTTCCAGGCGTTGTGATCTATCCGGTATTATTCTCAGTTTCCCGAGGTTATTCCGGAGCATAGGGCAGGTTATCCACGTGTTACTGAGCAGTTTGCAAAGAATCTAATTTCTTTCTACTCGCATGGCTTAATCGAACTCCAAAAGCGGTCGCCTCTGGCAGGATCAACCAGATT
>GB_GCA_002172375.1_MGIIbO3
CCGGTTGATCCTGCCGGAGGCTACCGCTATTGGAGTTCGATTAAGCCATGCGAGTCCAGAGCTTTCGGAGCTCGGCGTACCGCTCAGTAACACGTGGGTAACCTAACCTATGCAGGGGAATAACCTCGGGAAACTGAGTATAATGCCCCATAGTCCACTACGCCTGGAACGGTGAGTGGATCAAAGCTCAGGCGGCATAGGATGGGCCTGCGGCGTATCAGGTTGTAGGGGGTGTAAAGTACCCTCTAGCCATCTACGCGTACGGGTGTTGGGAGA
>GB_GCA_002457195.1_MGIIbP
GAGGTGATCCATCTGCAGGTTCCCCTACAGATACCTTGTTACGACTTAACCCTCCTTGTCTAAGGCAGGCTCGAATACCCCAATTAAAAGGCAGCCTCACCCACCCCAAACTAAGATGGTTTGACGGGCGGTGTGTGCAAGGAGCAGGGGCATATTCACCGCGCCATTTTGAGACGCGATTACTACGAAATCCAGCTTCACGAGGGCGAATTACAGCCCACGATCCGAACTACGACCAGGTTTCGGGATAGCGCCTTCTTTCGAAGTGGCAGACCCATTGTCCTGGCCTTTGTAGCGCGCGTGTAGCCCAGTGCATTCGGAGCATACTGACCTGTCGTTGCCCCCACCTTCCTCTGACTTCACGCCAGCGGTCTCGCTATAGTGCGACGAATCCGGAGA…
>GB_GCA_002457555.1_MGIIbO1
TCCACTTTAACAGTGGCGGTACCACCATAGTGCTCCCCTTCCGGAGAAGAAGATAGCAAATGGTGACGGAGGTCTCGTTCGTTATCTGACTTAACAGAACGCCTTACGGTACGAACTGACGACGGCCATGCACTACCTCTCGAACAATCCAGCAAGCTCATCAAACTGGCTTTCATTTGTCCGTCGGCACTGGTGAGTTTTCCGGCGTTGAATCCAATTAAACCGCACAATCCTCAGGTTGCGGTGCTCCCCCGCCAATTCCTTTAAGTTTCAGCCTTGCGACCGTACTCCCCAGGCAGTGGACTTATCACCTTCGCTTCGACACTGAAAGCGCTCGGAGCGCCCCCAACATCAAGTCCACAGCGTTTACACCTAGGACTACCCGGGTATCTAATCCGG…
>GB_GCA_I.1_MGIIaM
CAAATAGAGATGAGGGTCTCGTTCGTTATCTGACTTAACAGAACGCTTTACAGTACGAACTGACGACGGCCATGCACCACCTCTCTGAAAATCCGACAAGCTCGTTACACTGGTCTTCATCTAACAGTCGGCCCTGGTGAGTTTTCCGGCGTTGAATCCAATTAAACCGCACGCTCCTCCCGTTGCAGTGCTCCCCCGCCAATTCCTTTAAGTTTCAGCCTTGCGACCGTACTCCCCAGGCAGTGAACTTAACATCTTCACTCCGGCACCGGGGACCCCTTGCGGACCCCCGACACCAAGTTCACAGCGTTTACACCTAGGACTACCCGGGTATCTAATCCGGTTCGTGCCCCTAGGCTTCGTCCCTGACCGTCGGATCCGTTCCAGTGTGGCGCCTTC…
>GB_GCA_002495525.1_tully15/MGIIbO2/WHARN
CCGGAGATGGATTCTGAGACACGAATCCAGACCCTACGGGGTGCAGCAGGCGCGAAAACTTGGCAATGCGAGAAATCGTGACCAGGGAACTCCAAGTGCATCGGGTAAGACCGGTGCTTTTCTTGACTCTAAATAGGTCTTGGAATAAGGGGTGGGTAAGGACGGTGCCAGCCGCCGCGGTAATACCGGCGCCTCAAGTGGTAGTCGCTTTTATTGGGCCTAAAACGTCCGTAGCCGGTCTGATACATTCGTGGGTAAATCAACCAGCTCAACTGGTTGAATTCTGCGAGGACGGTCAGACTTGGGACCGGGAGAGGTGTGGGGTACGCTCAGGGTAGGGGTAAAATCCTGTCATCCTGAGCGGACCACCTGTTGCGAAGGCGCCACACTAGAACGGAT…
>GB_GCA_002495675.1_MGIIbN1
CCGGTTGATCCTGCCGGAGGCTACCGCTATTGGAGTCCGATTAAGACATGCGAGTCGAGAGCTTTCGGAGCTCGGCATACTGCTCAGTAACACGTGGGTAACCTGCCCTGTGCTGGGGGATAACCTCGGGAAACTGAGAACAATACCCCATAGTCCACTACGCCTGGAACGGTGAGTGGATGAAAGCCCCGGCGGCACAGGATGGGCCTGCGGCGTATCAGGTAGTAGGGGGTGTAAAGTACCCTCTAGCCTTCGACGCGTACGGGTTGTGAGAGCAATAGCCCGGAGATGGATTCTGAGACAAGAATCCAGGTCCTACGGGACGCAGCAGTCGCGAAACCTTGACAATGCGGGAAACCGTGATCAGGGGACTCCAAGTGCCAGGAGTAAGATCCTGTG…
>GB_GCA_002496955.1_MGIIaL1
CCGACACCAAGTTCACAGCGTTTACACCTAGGACTACCCGGGTATCTAATCCGGTTCGTGCCCCTAGGCTTCGTCCCTGACCGTCGAATCCGTTCCAGTGTGGCGCCTTCGCAACTGGTGGTCCTCTAAGGATGACAGGATTTTACCCCTACCCCTAGAGTACCCCACACCTCTCCCGGTCCCTAGTCTGGCAGTCTCTGCAGAATTCAACCAGTTAAGCTGGTTGATTTACCCACAGATTTACCAAACAGGCTACGGACGTTTTAGGCCCAATAAAAGCGACGACCACTTGAGCTGCCGGTATTACCGCGGCGGCTGGCACCGGTCTTTCCCAGCCCTTATTCATTGACCGATTAATAGTCAACAAAAGCGCACACTAAGTGCACGCACTTGGAGTTC…
>GB_GCA_002497025.1_MGIIbO1
ACGGCGCAGGCCCATCCTATGCCGCCGGAGCTTTGACCCACTCACCGTTCCAGGCGTAGTGGGCTATGGGGCATTATTCTCAGTTTCCCGAGGTTATTCCCCAGCATAGGGCAGGTTACCCACGTGTTACTGAGCGGTACGCCGAGTCCCTAAGACTCTCGACTCGCATGGCTTAATCGAACTCCAATAGCGGTAGCCTCCGGCAGGATCAACCGGATT
>GB_GCA_002497685.1_MGIII
GAGGTGATCCATCCGCAGGTTCCCCTACGGATACCTTGTTACGACTTAACCCTCCTCGCTGAACCCAGATTCGAGCGTGTCATAAGACAAACCCTCGTCCAGACCCAACTAAGGTGGTTTGACGGGCGGTGTGTGCAAGGAGCAGGGGCATATTCACCGCGGGATGTTGACCCGCGATTACTACGTATTCCAGCTTCATGAGGGCGAATTGCAGCCCTCAATCCGAATTACGAGCAGGTTTCAGGATTGCCTTCACCTTTCGGTGTCGAAGCCCATTGTCCTGCCCTTTGTAGCGCGCGTGTAGCCCGGGAGATTCGGGGCATACTGACCTACCGTTGCCCCCTCCTTCCTCCACTTTAACAGTGGCGGTACCACCATAGTGCTCCCCTTCCGGAGAAG…
>GB_GCA_002498525.1_MGIIbO1
CCGGTTGATCCTGCCGGAGGCTACCGCTATTGGAGTTCGATTAAGCCATGCGAGTCGAGAGTCTTAGGGACTCGGCGTACCGCTCAGTAACACGTGGGTAACCTGCCCTATGCTGGGGAATAACCTCGGGAAACTGAGAATAATGCCCCATAGTTCACTACGCCTGGAACGGTGAGTGGATGAAAGCTCCGGCGGCATAGGATGGGCCTGCGGCGTATCAGGTCGTAGGGGGTGTAACGTACCCTCTAGCCATCGACGCGTACGGGTGTTGAGAGACATAGCCCGGAGATGGATTCTGAGACACGAATCCAGACCCTACGGGGTGCAGCAGGCGCGAAAACTTGGCAATGCGAGAAATCGTGACCAGGGAACTCCAAGTGGCTGGGGTAAGACCCAGTC…
>GB_GCA_002498985.1_MGIIbO2
CCGGTTGATCCTGCCGGAGGCTACCGCTATTGGAGTTCGATTAAGCCATGCGAGTCGCGAGAAATTAGATTCTCGGCGTACCGCTCAGTAACACGTGGGTAACCTGCCCTATGCTGGATAATAACCTCGGGAAACTGAGAATAATGATCCATAGTTCACTACGCCTGGAACGGTGAGTGGATGAAAGCTCCGGCGGCATAGGATGGGCCTGCGGCGTATCAGGTTGTAGGGGGTGTAACGTACCCTCTAGCCCTCTACGCGTACGGGTGTTGGGAGACATAGCCCGGAGATGGATTCTGAGACACGAATCCAGACCCTACGGGGTGCAGCAGGCGCGAAAACTTGGCAATGCGAGAAATCGTGACCAGGGAACTCCAAGTGCATCGGGTAAGACCGGTG…
>GB_GCA_002499015.1_MGIIaL1
CTGGTTGATCCTGCCAGAGGCGACCGCTGTTGGAGTTCGATTAAGCCATGCGAGTAGAATGAAATTAGATTCATTGCAAACTGCTCAGTAACACGTGGATAACCTGCCCTATGCTCTGGAATAACCTCGGGAAACTGAGAATAATACCGGATAGATCACAACGCCTGGAACGGTGTGTGGTTGAAAGATTACGGCATAGGATGGGTCTGCGGCGTATCAGGTTGTAGGGGGTGTAATGGACCCCCTAGCCATCGACGCGTACGGGTGTTGGGAGACATAGCCCGGAGACGGATTCTGAGACACGAATCCGGACCCTACGGGGTGCAGCAGGCGCGAAAACTTCACACTGCAGGAAACTGTGATGAGGGAACTCCAAGTGGGTGCACATAGTGTATCTCT…
>GB_GCA_002499195.1_MGIIaL2
GGAAAACTCACCAAGGCCGACTATTAGATGAAGATCAGCGTAATGAGCTTATCGGATTTTTAGAGAGGTGGTGCATGGCCGTCGTCAGTTCGTACTGTAAAGCGTTCTGTTAAGTCAGATAACGAACGAGACCCTCATCTCTATTTGCTACCCTGTTCTCAGGAACAGGCGCACTATAGAGAGACCGCTGGTGTGAAACCAGAGGAAGGCGAGGGCAACGACAGGTCAGTATGCCCCGAATGTCTTGGGCTACACGCGCGCTACAAAGGACAGGACAATGGGATGCTAGGCCGAGAGGCATTCACGCTAACCCGAAACCTGTTCATAGTTCGGATTGAGGGCTGTAACTCGCCCTCATGAAGCTGGATTCCGTAGTAATCGTGTTTCAATATAGCACGG…
>GB_GCA_002499325.1_MGIIbO5
CGCGTACGGGTGTTGGGAGACATTGCCCGGAGATGGATTCTGAGACACGAATCCAGACCCTACGGGGTGCAGCAGGCGCGAAAACTTGGCAATGCGAGAAATCGTGACCAGGGAACTCCAAGTGGCAGGGGTAAGACCCTGTCTTTTTCCGACTCTAAATAGGTCGGCGAATAAGGGGTGGGTAAGGACGGTGCCAGCCGCCGCGGTAATACCGGCGCCTCAAGTGGTAGTCGCTTTTATTGGGCCTAAAACGTCCGTAGCCGGTCTGGTACATTCGTGGGTAAATCAACTCGCTCAACGAGTTGAATTCTGCGAGGACGGCCAGACTTGGGACCGGGAGAGGTGTGGGGTACTCTCAGGGTAGGGGTAAAATCCTGTCATCCTGAGAGGACCACCTGT…
>GB_GCA_002499545.1_MGIIaL1
CTGGTTGATCCTGCCAGAGGCGACCGCTTTTGGAGTTCGATTAAGCCATGCGAGTAGAAAGAAATTAGATTCTTTGCAAACTGCTCAGTAACACGTGGATAACCTGCCCTATGCTCTGGGATAACCTTGGGAAACTGAGAATAATACCGGATAGATCACAACGCCTGGAACGGTGTGTGGTTGAAAGGTCACGGCATAGGATGGGTCTGCGGCGTATCAGGTCGTAGGGGGTGTAATGGACCTCCTAGCCATCGACGCGTACGGGTTGTGGGAGCAATAGCCCGGAGATGGATTCTGAGACACGAATCCAGACCCTACGGGGTGCAGCAGGCGCGAAAACTTCACACTGCAGGAAACTGTGATGAGGGAACTCCAAGTGACTACACATTTGTGTAGCTC…
>GB_GCA_002499585.1_MGIIbN1
GAGGTGATCCATCTGCAGGTTCCCCTACAGATACCTTGTTACGACTTAACCCTCCTTGTCGAAAGCAGGCTCGAATACCCCACTAAAAGGCAGCCTCACCCACCCCCAACTAAGATGGTTTGACGGGCGGTGTGTGCAAGGAACAGGGGCGTATTCACCGCGCCTTTTTGAGACGCGATTACTACCTAATCCAGCTTCACGAGGGCGAGTTACAGCCCTCGATCCGAACTACGAACGGGTTTCGGGATAGCCATCTTTCCTCTCGGAGCAGCAGCCCATTGTCCCGTCCTTTGTATTGCGCGTGTAGCCCAGTGCATTCGGAGCATACTGACCTACCGTTGCCCTCGCCTTCCTCTGACTTCGCGCCAGCGGTCTCCCTATAGTCCCTTGATCTCCGGA…
>GB_GCA_002499865.1_MGIIbO5
CCGGTTGATCCTGCCGGAGGCTACCGCTATTGGAGTTCGATTAAGCCATGCGAGTCTAGAGGCCTAGCCTCGGCGTACCGCTCAGTAACACGTGGGTAACCTACCCTATGCTGGGGAATAAGCTCGGGAAACTGAGAATAATACCCCATAGTCCACTACGCCTGGAACGGTGAGTGGATCAAAGCTCCGGCGGCATAGGATGGGCCTGCGGCGTATCAGGTTGTAGGGGGTGTAATGTACCCTCTAGCCATCCACGCGTACGGGTGTTGGGAGA
>GB_GCA_002501605.1_MGIIbO5
TCTCAGAATCCATCTCCGGGCAATGTCTCCCAACACCCGTACGCGTGGATGGCTAGAGGGTACGTTACACCCCCTACAACCTGATACGCCGCAGGCCCATCCTATGCCGCCGGAGCTTTGATCCACTCACCGTTCCAGGCGTAGTGGACTATGGGGTATTATTCTCAGTTTCCCGAGCTTATCCCCCAGCATAGGGTAGGTTACCCACGTGTTACTGAGCGGTACGCCGAGGCTAGGCCTCTAGACTCGCATGGCTTAATCGAACTCCAATAGCGGTAGCCTCCGGCAGGATCAACCGGATT
>GB_GCA_002501805.1_MGIIbO5
CCGGTTGATCCTGCCGGAGGCTACCGCTATTGGAGTTCGATTAAGCCATGCGAGTCTAGAGGCCTAGCCTCGGCGTACCGCTCAGTAACACGTGGGTAACCTACCCTATGCTGGGGAATAAGCTCGGGAAACTGAGAATAATACCCCATAGTCCACTACGCCTGGAACGGTGAGTGGATCAAAGCTCCGGCGGCATAGGATGGGCCTGCGGCGTATCAGGTTGTAGGGGGTGTAATGTACCCTCTAGCCATCCACGCGTACGGGTGTTGGGAGACATTGCCCGGAGATGGATTCTGAGACACGAATCCAGACCCTACGGGGTGCAGCAGGCGCGAAAACTTGGCAATGCGAGAAATCGTGACCAGGGAACTCCAAGTGCGTAGGGTAAGACCTACGCTT…
>GB_GCA_002502095.1_MGIIbO5
GAGGTGATCCATCTGCAGGTTCCCCTACAGATACCTTGTTACGACTTAACCCTCCTTGTCGAAGGCAGGCTCGAATACCCCATTATCAAGGTAGCCTCACCCACCCACAACTAAGATGGTTTGACGGGCGGTGTGTGCAAGGAGCAGGGGCATATTCACCGCGCCTTGTTGAGACGCGATTACTACCTAATCCAGCTTCATGGGGGCGGGTTACAGCCCCCAATCCGAACTACGAACGGGTTTCGGGATAGCTTCTTCCTCTCGGAGTAGCAGCCCATTGTCCCGTCCTTTGTATTGCGCGTGTAGCCCATGGCATTCGGATCATACTGACCTACCGTTGCCCTCGCCTTCCTCTGACTTCGCGCCAGCGGTCTCCCTATAGTCCCGTGGTCTGCGGAC…
>GB_GCA_002502175.1_MGIIbO1
CCGGTTGATCCTGCCGGAGGCTACCGCTATTGGAGTTCGATTAAGCCATGCGAGTCGAGAGTCTTAGGGACTCGGCGTACCGCTCAGTAACACGTGGGTAACCTGCCCTATGCTGGGGAATAACCTCGGGAAACTGAGAATAATGCCCCATAGTCCACCATGCCTGGAACGGTTGGTGGATCAAAGCTCCGGCGGCATAGGATGGGCCTGCGGCGTATCAGGTCGTAGGGGGTGTAACGTACCCTCTAGCCATCGACGCGTACGGGTG
>GB_GCA_002502605.1_MGIIaL1
ACCCGTTCATAGTTCGGATCGTGGGCTGTAACTCGCCCACGTGAAGCTGGATTCCGTAGTAATCGTGTTTCAATATAGCACGGTGAATATGCCCCTGCTCCTTGCACACACCGCCCGTCAAACCATCTTAGTTGGGGGTGGGTGAGGCTGCGCTTGCTTCGGCATGGCGTATTCGAGCCTGTCTTCGACAAGGAGGGTTAAGTCGTAACAAGGTATCTGTAGGGGAACCTGCAGATGGATCACCTCCTA
>GB_GCA_002503045.1_MGIIbN2
GCTCTCACAACCCGTACGCGTCGAAGGCTAGAGGGTACATTACCCCCCCTACACCCTGATACGCCGCAGGCCCATCCTACCTTCATCCACTCACCGTTCCAGGCGTAGTGGACTATCCGGCTTTGTTCTCAGTTTCCCGAGGTTATTCCGAACAGTAGGGCAGGTTACCCACGTGTTACTGAGCGGTACGCCGAGCTAATGCTCAGACTCGCATGTCTTAATCGAACTCCAATAGCGGTCGCCTCCGGCAGGATCAACCGGATT
>GB_GCA_002503285.1_MGIIbO3
GAGGTGATCCATCTGCAGGTTCCCCTACAGATACCTTGTTACGACTTAACCCTCCTTGTCGAAGGCAGGCTCGAATACCACATTAAGAGGTAGCCTCACCCACCCACAACTAAGATGGTTTGACGGGCGGTGTGTGCAAGGAGCAGGGGCATATTCACCGCGCCTTATTGAGACGCGATTACTACCTAATCCAGCTTCATGAGGGCGAGTTACAGCCCTCAATCCGAACTACGAACGGGTTTCGGGATAGCGTCATTCCTTTCGGAGTAGCAGCCCATTGTCCCGTCCTTTGTATTGCGCGTGTAGCCCATAGCATTCGGAGCATACTGACCTACCGTTGCCCTCCCCTTCCTCTGACTTAGCGCCAGCGGTCTCTCTATAGTCCCGTCAGATCCGGAG…
>GB_GCA_002504845.1_MGIIbN1
GACGGACGTTTTAGGCCCAATAAAATCGACTACCACTTGAGGCGCCGGTATTACCGCGGCGGCTGGCACCGTCCTTACCCACCTCTTATTCCAAATCCTTTGAAGAGAGATGAAAAGCGCAGGATCTTACTCCTGGCACTTGGAGTCCCCTGATCACGGTTTCCCGCATTGTCAAGGTTTCGCGACTGCTGCGTCCCGTAGGACCTGGATTCTTGTCTCAGAATCCATCTCCGGGCTATTGCTCTCACAACCCGTACGCGTCGAAGGCTAGAGGGTACATTACACCCCCTACAACCTGATACGCCGCAGGCCCATCCTATGCCGCCGGGGCTTTCATCCACTCACCGTTCCAGGCGTAGTGGACTATGGGGTATTGTTCTCAGTTTCCCGAGGTTATTC…
>GB_GCA_002504905.1_MGIIbO2/WHARN
CCGGTTGATCCTGCCGGAGGCTACCGCTATTGGAGTTCGATTAAGCCATGCGAGTCGCGAGAAATTAGATTCTCGGCGTACCGCTCAGTAACACGTGGGTAACCTGCCCTATGCTGGATAATAACCTCGGGAAACTGAGAATAATGATCCATAGTTCACTACGCCTGGAACGGTGAGTGGATGAAAGCTCCGGCGGCATAGGATGGGCCTGCGGCGTATCAGGTTGTAGGGGGTGTAACGTACCCTCTAGCCCTCTACGCGTACGGGTGTTGGGAGACATAGCCCGGAGATGGATTCTGAGACACGAATCCAGACCCTACGGGGTGCAGCAGGCGCGAAAACTTGGCAATGCGAGAAATCGTGACCAGGGAACTCCAAGTGCATCGGGTAAGACCGGTG…
>GB_GCA_002505695.1_MGIIbN1
NAGGATGGGCCTGCGGCGTATCAGGTAGTAGGGGGTGTAAAGTACCCTCTAGCCTTCGACGCGTACGGGTTGTGAGAGCAATAGCCCGGAGATGGATTCTGAGACACGAATCCAGGTCCTACGGGACGCAGCAGTCGCGAAACCTTGACAATGCGGGAAACCGTGATCAGGGGACTCCAAGTGCCAGGAGTAAGATCCTGTGCTTTTCTTTTCTCTTCAAAGGATTTGGAATAAGAGGTGGGTAAGGACGGTGCCAGCCGCCGCGGTAATACCGGCGCCTCGAGTGGTAGTCGATTTTATTGGGCCTAAAACGTCCGTAGCCGGTCTGGTGCATTCGTGGGTAAATCAACCCGCTCAACGGGTTGAATTCTGCGAGCACGGCCAGACTAGGGACCGGGA…
>GB_GCA_002505775.1_MGIIbO5
TCTCAGAATCCATCTCCGGGCAATGTCTCCCAACACCCGTACGCGTGGATGGCTAGAGGGTACGTTACACCCCCTACAACCTGATACGCCGCAGGCCCATCCTATGCCGCCGGAGCTTTGATCCACTCACCGTTCCAGGCGTAGTGGACTATGGGGTATTATTCTCAGTTTCCCGAGCTTATCCCCCAGCATAGGGTAGGTTACCCACGTGTTACTGAGCGGTACGCCGAGGCTAGGCCTCTAGACTCGCATGGCTTAATCGAACTCCAATAGCGGTAGCCTCCGGCAGGATCAACCGGATT
>GB_GCA_002506485.1_MGIII
TCGGTTGATCCTGCCGAAGGCTACTGCTATTGGAGTTCGATTAAGCCATGCGAGTCTAAGGGATCTTCGGATCCCTGGCGTAATGCTCAGTAACACGTGGATAATCTACCCTCAGGTGGGGCATAAACCCGGGAAACTGGGGCCAATTCCCCATAAATACAGATGGCTGGAATGCTTCTGTATTCAAAGCTCCGGCGCCTGAGGATGAGTCTGCGGCCTATCAGGTTGTAGTCAGGGTCAAGACCTGACTAGCCAGCGACGGGTATGGGGTGTGAGAGCACTTGCCCAGAGATGGTTTCTGAGACACGAAACCAGGCCCTACGGGGCGCAGCAGGCGCGAAAACTTCGCAATGCGGGAAACCGTGACGAGGGAACTCCGAGTGTCTATGCATTGCATAG…
>GB_GCA_002506875.1_MGIIbN2
CCGGTTGATCCTGCCGGAGGCGACCGCTATTGGAGTTCGATTAAGACATGCGAGTCAGAGCACTAGCTCGGCATACCGCTCAGTAACACGTGGGTAACCTGCCCTATTGTTTCGAATAACCTCGGGAAACTGAGAACAACACGATATAGTCCACTACGCCTGGAACGGTGAGTGGATAAAGATAGGATGGGCCTGCGGCGTATCAGGGTGTAGGGGGGGTAATGTACCCTCTAGCCTTCGACGCGTACGGGTTGTGAGAGCAA
>GB_GCA_002507125.1_MGIIbO4
CCGGTTGATCCTGCCGGAGGCTACCGCTATTGGAGTTCGATTAAGCCATGCGAGTCGCGAGTCTTAGGGACTCGGCGTACCGCTCAGTAACACGTGGGTAACCTGCCCTATGCTGGGGGATAACCTCGGGAAACTGAGAATAATACCCCATAGTTCACCACGCCTGGAACGGTGGGTGGACCAAAGCTCCGGCGGCATAGGATGGGCCTGCGGCGTATCAGGTTGTAGGGGGTGTAATGTACCCTCTAGCCCTCTACGCGTACGGGTGTTGAGAGACATCGCCCGGAGATGGATTCTGAGACACGAATCCAGACCCTACGGGGTGCAGCAGGCGCGAAAACTTGGCAATGCGAGAAATCGTGACCAGGGAACTCCAAGTGCATCGGGTAAGACCGATGC…
>GB_GCA_002507175.1_MGIIbN1
GGTGTAAACGCTGTGGACTTGGTGTTGGGAGCTCCCAGAGGGCTCTCAGTGCCGTAGCGAAGGTGATAAGTCCACTGCCTGGGGAGTACGGTCGCAAGGCTGAAACTTAAAGGAATTGGCGGGGGAACACCGCAACCTGAGGATTGTGCGGTTTAATTGGATTCAACGCCGGAAAACTCACCAGTGCCGACGGACAAATGAAAGCCAGGTTAACGACTTTGCTGGATTGTTCGAGAGGTAGTGCATGGCCGCCGTCAGTTCGTACCGTAAGGCGTTCTGTTAAGTCAGATAACGAACGAGACCCTCATCCCTATTTGCCAAGGTCTCTCCGGAGATCAAGGGACTATAGGGAGACCGCTGGCGCGAAGTCAGAGGAAGGCGAGGGCAACGGTAGGTCAG…
>GB_GCA_002507425.1_MGIIaK1
GAGGTGATCCATCTGCAGGTTCCCCTACAGATACCTTGTTACGACTTAACCCTCCTTGTCGAAGACAGACTCGAATACGCCATAAAAACGCAGCCTCATCCATCCCCAACTAAGATGGTTTGACGGGCGGTGTGTGCAAGGAGCAGGGGCATATTCACCGTGCTATGTTGAAACACGATTACTACGGAATCCAGCTTCACGAGGGCGAGTTACAGCCCTCGATCCGAACTATGAACAGGTTTCGGGGTAGCGCCGCCTCTCGGCGTGGCTTCCCATTGTCCTGTCCTTTGTAGCGCGCGTGTAGCCCAAGACATTCGGGGCATACTGACCTGTCGTTGCCCGCGCCTTCCTCTGGTTTCACACCAGCGGTCTCCCTATAGTGCGCCTCATGCGGACATG…
>GB_GCA_002509225.1_MGIII
CAATAATAGTGGCTACCACTTGAGGTGCCGGTGTTACCGCGGCGGCTGGCACCGGTCTTGCCCACCTCTTACTCTAACAGCTGTTTAGGCTGAAAAACAGCCTATGCAAAGCATAGGCACTTGGATTACCCTCGTCACGGTTTCCCGCATTGCGAAGTTTTCGCGCCTGCTGCGCCCCGTAGGGCCTGGTTTCGTGTCTCAGAAACCATCTCCGGGCGAGTGCTCTCACACCCCGTACCCGTCACTGGCTAGTCAGGCCATTACCCTGACTACAACCTGATAGGTCGCAGACTCATCCTCAAGCGCCGGAGCTTTGAGATCAGGAGCATTCCAGCAACCTGTTCCTATAAGGTATTAGCCCCAGTTTCCCGGGATTATTCCTTACTTGAGGGTAGATTA…
>GB_GCA_002685415.1_MGIIbO1
CCGGTTGATCCTGCCGGAGGCTACCGCTATTGGAGTTCGATTAAGCCATGCGAGTCGAGAGTCTTAGGGACTCGGCGTACCGCTCAGTAACACGTGGGTAACCTGCCCTATGCTGGGGAATAACCTCGGGAAACTGAGAATAATGCCCCATAGTCCACAATGCCTGGAACGGTTTGTGGATCAAAGCTCCGGCGGCATAGGATGGGCCTGCGGCGTATCAGGTTGTAGGGGGTGTAACGTACCCTCTAGCCATCAACGCGTACGGGTGTTGGGAGACATTGCCCGGAGATGGATTCTGAGACACGAATCCAGACCCTACGGGGTGCAGCAGGCGCGGAAACTTGGCAATGCGAGAAATCGTGACCAGGGAACTCCAAGT
>GB_GCA_002686525.1_MGIIbO2
CCGGTTGATCCTGCCGGAGGCTACCGCTATTGGAGTTCGATTAAGCCATGCGAGTCGCGAGAAATTAGATTCTCGGCGTACCGCTCAGTAACACGTGGGTAACCTGCCCTATGCTGGATAATAACCTCGGGAAACTGAGTATAATGATCCATAGTTCACTACGCCTGGAACGGTGAGTGGATGAAAGCTCCGGCGGCATAGGATGGGCCTGCGGCGTATCAGGTTGTAGGGGGGGTAACGTACCCTCTAGCCATCCACGCGTACGGGTGTTGGGAGACATTGCCCGGAGATGGATTCTGAGACACGAATCCAGACCCTACGGGGTGCAGCAGGCGCGAAAACTTGGCAATG
>GB_GCA_002687075.1_MGIIaL1
CTGGTTGATCCTGCCAGAGGCGACCGCTTTTGGAGTTCGATTAAGCCATGCGAGTAGAATGAATTAGATCATTGCGAACTGCTCAGTAACACGTGGATAACCTGCCCTATGCTCTGGGATAACCTTGGGAAACTGAGAATAATACCGGATAGATCACAACGCCTGGAACGGTGTGTGGTTGAAAGATTACGGCATAGGATGGGTCTGCGGCGTATCAGGTTGTAGGGGGTGTAACGGACCTCCTAGCCATCGACGCGTACGGGTGTTGGGAGACATAGCCCGGAGATGGATTCTGAGACACGAATCCAGACCCTACGGGGTGCAGCAGGCGCGA
>GB_GCA_002694585.1_MGIIaL3
TTGGAGTTCCCTCATCACAGTTTCCTGCAGTGTGAAGTTTTCGCGCCTGCTGCACCCCGTAGGGTCTGGATTCGTGTCTCAGAATCCATCTCCGGGCGATTGCTCCCACAACCCGTACGCGTCAATGGCTAGGGGGTCCTTTACACCCCCTACAACCTGATACGCCGCAGACCCATCCTGTGCCGTGACCTTTGATCCACCCACCGTTCCAGGCGTGGTGGACTATCCGGTATTATTCTCAGTTTCCCGAGGTTATCCCGGAGCACAGGGCAGGTTATCCACGTGTTACTGAGCAGTATGCCGAGCTCCTAAAGCTCTCGACTCGCATGGCTTAATCGAACTCCAATAGCGGTCGCCTCTGGCAGGATCAACCAGATT
>GB_GCA_002696315.1_MGIIaI
GCAGTGTGAAGTTTTCGCGCCTGCTGCACCCCGTAGGGTCTGGATTCGTGTCTCAGAATCCATCTCCGGGCTATGTCTCCCAACACCCGTACACGTCGAAGGCTAGTGGGTCCATTACACCCACTACTACCTGATATGCCGCAGACCCATCCTGTTCCGCCGGAGCTTTTATCCACTCACCGTTCCAGGCGTAGTGGACTATAGGGTATTATTCTCAATTTCTCGAGGTTATCCCCTAGAACAGGGCAGGTTATCCACGTGTTACTGAGCAGTATGCCGAGTCCCGAGGACTCTCGACTCGCATGGCTTAATCGAATTCCAATAGCGGTCGCCTCCGGCAGGATCAACCGGATT
>GB_GCA_002698145.1_MGIIaL2
CTGGTTGATCCTGCCAGAGGCGACCGCTTTTGGAGTTCGATTAAGCCATGCGAGTCGAGAGCCTTAGGGGCTCGGCATACTGCTCAGTAACACGTGGATAACCTGCCCTATTGTCTGGAATAACCTCGGGAAACTGAGAACAANGCCGGATANCCCACAATGCCTGGAACGGTTTGTGGGTGAAGATAGGATGGGTCTGCGGCGTATCAGGTCGTAGGGGGTGTAATGGACCTCCTAGCCATCGACGCGTACGGGTGTTGGGAGACATAGCCCGGAGATGGATTCTGAGACACGAATCCAGACCCTACGGGGTGCAGCAGGCGCGA
>GB_GCA_002701145.1_MGIIaK1
CTGGTTGATCCTGCCAGAGGCGACCGCTATTGGAGTTCGATTAAGCCATGCGAGTAGAAAGAAATTAGATTCTTTGCATACTGCTCAGTAACACGTGGATAACCTGCCCTACACTGGGGGATAATCTCGGGAAACTGAGCATAATACCCCATAGACCACTACGCCTGGAACGGTGAGTGGTTCAAAGCTTCGGCGGTGTAGGATGGGTCTGCGGCGTATCAGGTCGTAGGGGGTGTAATGGACCTCCTAGCCATCGACGCGTACGGGTTGTGGGAGCAATAGCCCGGAGACGGATTCTGAGACACGAATCCGGACCCTACGGGGTGCAGCAGGCGCGAAAACTTCACACTGCAGGAAACTGTGATGAGGGAACTCCAAGTGACTGCACAATGTGTAGCC…
>GB_GCA_002708015.1_MGIIbN2
CCGGTTGATCCTGCCGGAGGCGACCGCTATTGGAGTTCGATTAAGACATGCGAGTCTGAGCATTAGCTCGGCGTACCGCTCAGTAACACGTGGGTAACCTGCCCTATCGTTTTGAATAACCTCGGGAAACTGAGAACAATACATCATAGTCCACTACGCCTGGAACGGTGAGTGGATGAAGGTAGGATGGGCCTGCGGCGTATCAGGTTGTAGGGGGTGTAATGGACCTCCTAGCCATCGACGCGTACGGGTGTTGGGAGACATAGCCCGGAGATGGATTCTGAGACACGAATCCAGGCCCTACGGGGCGCAGCAGTTACGAAAACTTGGCAATGCGGGAAACCGTGACCAGGGAACTCCAAGTGAGTCTCTTTTAGGGGCTCTTTTCTTGACTCTAAA…
>GB_GCA_002708695.1_MGIIbN2
GTTTTCGCGCCTGCTGCACCCCGTAGGGTCTGGATTCGTGTCTCAGAATCCATCTCCGGGCTATGTCTCCCAACACCCGTACGCGTCGATGGCTAGGAGGTCCATTACACCCCCTACAACCTGATACGCCGCAGGCCCATCCTACCTTCATCCACCCACCGTTCCAGGCGTGGTGGACTATTCGGCTTTATTCTCAGTTTCCCAAAGGTTATTCCGAACAGTAGGGCAGGTTACCCACGTGTTACTGAGCGGTACGCCGAGCTAGTGCTCAGACTCGCATGTCTTAATCGAACTCCAATAGCGGTCGCCTCCGGCAGGATCAACCGGATT
>GB_GCA_002712575.1_MGIIbO3
GCCTGCTGCACCCCGTAGGGTCTGGATTCGTGTCTCAGAATCCATCTCCGGGCTATGTCTCCCAACACCCGTACGCGTAGATGGCTAGAGGGTACTTTACACCCCCTACGACCTGATACGCCGCAGGCCCATCCTATGCCGCCTGAGCTTTTATCCACTCACCGTTCCAGGCGTAGTGGACTATGGGGCATTATACTCAGTTTCCCGAGGTTATTCCCCTGCATAGGTTAGGTTACCCACGTGTTACTGAGCGGTACGCCGAGCTCCGAAAGCTCTGGACTCGCATGGCTTAATCGAACTCCAATAGCGGTAGCCTCCGGCAGGATCAACCGGATT
>GB_GCA_002712645.1_MGIIbN1
CCGGTTGATCCTGCCGGAGGCTACCGCTATTGGAGTCCGATTAAGACATGCGAGTCGAGAGCTTTCGGAGCTCGGCATACTGCTCAGTAACACGTGGGTAACCTGCCCTATGCTGGGGGATAACCTCGGGAAACTGAGAACAATACCCCATAGTCCACTACGCCTGGAACGGTGAGTGGATGAAAGCTCCGGCGGCATAGGATGGGCCTGCGGCGTATCAGGTTGTAGGGGGTGTAACGT
>GB_GCA_002713585.1_MGIIbN2
TGCCCCTAGGCTTCGTCCCTGACCGTCGGATCCGTTCTAGTGTGGCGCCTTCGCAACAGGTGGTCCTCTCAGGATGACAGGATTTTACCCCTACCCTGAGAGTTCCCCACACCTCTCCCGGTCCCTAGTCTGGCCGTCCTCGCAGAATTCAACTCGTTGAGCGAGCTGATTTACCCACGAATGTACCAAACCGGCTACGGACGTTTTAGGCCCAATAAAAGCGACGACCACTTGAGGCGCCGGTATTACCGCGGCGGCTGGCACCGTCCTTACCCACCCCTTATTCCAAGACCGTTTTAGAGTCAAGAAAAGACTGCCCAAAAGGACAGCCACTTGGAGTTCCCTGGTCACGGTTTCCCGCATTGCCAAGTTTTCGTAACTGCTGCGCCCCGTAGGGCC…
>GB_GCA_002718195.1_MGIIaL4
CTGGTTGATCCTGCCAGAGGCGACCGCTATTGGAGTTCGATTAAGCCATGCGAGTCGAGAGGGTTCGGCCCTCGGCATACTGCTCAGTAACACGTGGATAACCTGCCCTATGCTCGAGGATAACCTCGGGAAACTGAGAATAATACTCGATAGTCCACAACGCCTGGAACGGTGTGTGGATCAAAGGTTACGGCATAGGATGGGTCTGCGGCGTATCAGGTCGTAGGGGGTGTAATGGACCTCCTAGCCATTGACGCGTACGGGTTGTGGGAGCAATAGCCCGGA
>GB_GCA_002718215.1_MGIIbN2
CCGGTTGATCCTGCCGGAGGCGACCGCTATTGGAGTTCGATTAAGACATGCGAGTCTGAGCATTAGCTCGGCGTACCGCTCAGTAACACGTGGGTAACCTGCCCTATCGTTTTGAATAACCTCGGGAAACTGAGAACAATACATCATAGTCCACTACGCCTGGAACGGTGAGTGGATGAAGGTAGGATGGGCCTGCGGCGTATCAGGTTGTAGGGGGTGTAATGGACCTCCTAGCCATCGACGCGTACGGGTGTTGGGAGACATAGCCCGGAGATGGATTCTGAGACACGAATCCAGACCCTACGGGGT
>GB_GCA_002718995.2_MGIIbO5
CCGGTTGATCCTGCCGGAGGCTACCGCTATTGGAGTTCGATTAAGCCATGCGAGTCTAGAGGCCTAGCCTCGGCGTACCGCTCAGTAACACGTGGGTAACCTACCCTATGCTGGGGAATAAGCTCGGGAAACTGAGAATAATACCCCATAGTCCACTACGCCTGGAACGGTGAGTGGATGAAAGCTCCGGCGGCATAGGATGGGCCTGCGGCGTATCAGGTTGTAGGGGGTGTAACGTACCCTCTAGCCATCCACGCGTACGGGTGTTGGGAGACATTGCCCGGAGATGGATTCTGAGACACGAATCCAGACCCTACGGGGTGCAGCAGGCGCGAAA
>UBA69.1_tully11/MGIIbN1
AATCCGGTTGATCCTGCCGGAGGCTACCGCTATTGGAGTCCGATTAAGACATGCGAGTCGAGAGCTTTCGGAGCTCGGCATACTGCTCAGTAACACGTGGGTAACCTGCCCTATGCTGGGGGATAACCTCGGGAAACTGAGAACAATACCCCATAGTCCACTACGCCTGGAACGGTGAGTGGATAAAAGCCCCGGCGGCATAGGATGGGCCTGCGGCGTATCAGGTAGTAGGGGGTGTAAAGTACCCTCTAGCCTTCGACGCGTACGGGTTGTGAGAGCAATAGCCCGGAGATGGATTCTGAGACACGAATCCAGGTCCTACGGGACGCAGCAGTCGCGAAACCTTGACAATGCGGGAAACCGTGATCAGGGGACTCCAAGTGCCAGGAGTAAGATCCT…
>UBA62.1_tully17/MGIIbO5
AATCCGGTTGATCCTGCCGGAGGCTACCGCTATTGGAGTTCGATTAAGCCATGCGAGTCTAGAGGCCTAGCCTCGGCGTACCGCTCAGTAACACGTGGGTAACCTACCCTATGCTGGGGAATAAGCTCGGGAAACTGAGAATAATACCCCATAGTCCACTACGCCTGGAACGGTGAGTGGATCAAAGCTCCGGCGGCATAGGATGGGCCTGCGGCGTATCAGGTTGTAGGGGGTGTAATGTACCCTCTAGCCATCCACGCGTACGGGTGTTGGGAGACATTGCCCGGAGATGGATTCTGAGACACGAATCCAGACCCTACGGGGTGCAGCAGGCGCGAAAACTTGGCAATGCGAGAAATCGTGACCAGGGAACTCCAAGTGGCAGGGGTAAGACCCTGT…
>UBA598.1_tully11/MGIIbN1
AATCCGGTTGATCCTGCCGGAGGCTACCGCTATTGGAGTCCGATTAAGACATGCGAGTCGAGAGCTTTCGGAGCTCGGCATACTGCTCAGTAACACGTGGGTAACCTGCCCTATGCTGGGGGATAACCTCGGGAAACTGAGAACAATACCCCATAGTCCACTACGCCTGGAACGGTGAGTGGATAAAAGCCCCGGCGGCATAGGATGGGCCTGCGGCGTATCAGGTAGTAGGGGGTGTAAAGTACCCTCTAGCCTTCGACGCGTACGGGTTGTGAGAGCAATAGCCCGGAGATGGATTCTGAGACACGAATCCAGGTCCTACGGGACGCAGCAGTCGCGAAACCTTGACAATGCGGGAAACCGTGATCAGGGGACTCCAAGTGCCAGGAGTAAGATCCT…
>UBA557.1_tully13/MGIIbO3
AATCCGGTTGATCCTGCCGGAGGCTACCGCTATTGGAGTTCGATTAAGCCATGCGAGTCCAGAGCTTTCGGAGCTCGGCGTACCGCTCAGTAACACGTGGGTAACCTAACCTATGCAGGGGAATAACCTCGGGAAACTGAGAATAATGCCCCATAGTCCACTACGCCTGGAACGGTGAGTGGATGAAAGCTCAGGCGGCATAGGATGGGCCTGCGGCGTATCAGGTTGTAGGGGGTGTAAAGTACCCTCTAGCCCTCTACGCGTACGGGTGTTGGGAGACATAGCCCGGAGATGGATTCTGAGACACGAATCCAGACCCTACGGGGTGCAGCAGGCGCGAAAACTTGGCAATGCGAGCAATCGTGACCAGGGAACTCCAAGTGGCTGGGGTAAGACCCA…
>UBA552.1_tully11/MGIIbN1
AATCCGGTTGATCCTGCCGGAGGCTACCGCTATTGGAGTCCGATTAAGACATGCGAGTCGAGAGCTTTCGGAGCTCGGCATACTGCTCAGTAACACGTGGGTAACCTGCCCTATGCTGGGGGATAACCTCGGGAAACTGAGAACAATACCCCATAGTCCACTACGCCTGGAACGGTGAGTGGATAAAAGCCCCGGCGGCATAGGATGGGCCTGCGGCGTATCAGGTAGTAGGGGGTGTAAAGTACCCTCTAGCCTTCGACGCGTACGGGTTGTGAGAGCAATAGCCCGGAGATGGATTCTGAGACACGAATCCAGGTCCTACGGGACGCAGCAGTCGCGAAACCTTGACAATGCGGGAAACCGTGATCAGGGGACTCCAAGTGCCAGGAGTAAGATCCT…
>UBA53.1_tully3/MGIIaK1
GAATAAGGGCTGGGAAAGACCGGTGCCAGCCGCCGCGGTAATACCGGCAGCTCAAGTGGTCGTCGCTTTTATTGGGCCTAAAACGTCCGTAGCCTGTTTGGTAAATCTGTGGGTAAATCAACGAGCTTAACTCGTTGAATTCTGCAGAGACTGCCAGACTAGGGACCGGGAGAGGTGTGAGGTACTCTGGGGGTAGGGGTAAAATCCTGTCATCCTCAGAGGACCACCTGTTGCGAAGGCGTCACACTGGAACGGATCCGACGGTCAGGGACGAAGCCTAGGGGCACGAACCGGATTAGATACCCGGGTAGTCCTAGGTGTAAACGCTGTGGATTTGGTGTGTGGGGTCCGCAATGGGCCCCATGTGCCGGAGTGAAGATGTTAAATCCACTGCCTGGG…
>UBA463.1_tully17/MGIIbO5
AATCCGGTTGATCCTGCCGGAGGCTACCGCTATTGGAGTTCGATTAAGCCATGCGAGTCTAGAGGCCTAGCCTCGGCGTACCGCTCAGTAACACGTGGGTAACCTACCCTATGCTGGGGAATAAGCTCGGGAAACTGAGAATAATACCCCATAGTCCACTACGCCTGGAACGGTGAGTGGATCAAAGCTCCGGCGGCATAGGATGGGCCTGCGGCGTATCAGGTTGTAGGGGGTGTAATGTACCCTCTAGCCATCCACGCGTACGGGTGTTGGGAGACATTGCCCGGAGATGGATTCTGAGACACGAATCCAGACCCTACGGGGTGCAGCAGGCGCGAAAACTTGGCAATGCGAGAAATCGTGACCAGGGAACTCCAAGTGCGTAGGGTAAGACCTACG…
>UBA37.1_tully6/MGIIaM
AATCTGGTTGATCCTGCCAGAGGCGACCGCTTTTGGAGTTCGATTAAGCCATGCGAGTCGAGAGTCTTAGGGACTCGGCATACTGCTCAGTAACACGTGGATAACCTGCCCTATCGTCTGGAATAACCTCGGGAAACTGAGAATAAGGCCGGATAGTTCACAATGCCTGGAACGGTTTGTGGATAAAGGTAGGATGGGTCTGCGGCGTATCAGGTTGTAGGGGGTGTAACGGACCCCCTAGCCATCGACGCGTACGGGTGTTGGGAGACATAGCCCGGAGATGGATTCTGAGACACGAATCCAGACCCTACGGGGTGCAGCAGGCGCGAAAACTTCACACTGCAGGAAACTGTGATGAGGGAACTCCAAGTGTGTGCATTTTATGTACACTTTTCTGAA…
>UBA255.1_tully6/MGIIaM
AATCTGGTTGATCCTGCCAGAGGCGACCGCTTTTGGAGTTCGATTAAGCCATGCGAGTCGAGAGTCTTAGGGACTCGGCATACTGCTCAGTAACACGTGGATAACCTGCCCTATCGTCTGGAATAACCTCGGGAAACTGAGAATAAGGCCGGATAGTTCACAATGCCTGGAACGGTTTGTGGATAAAGGTAGGATGGGTCTGCGGCGTATCAGGTTGTAGGGGGTGTAACGGACCCCCTAGCCATCGACGCGTACGGGTGTTGGGAGACATAGCCCGGAGATGGATTCTGAGACACGAATCCAGACCCTACGGGGTGCAGCAGGCGCGAAAACTTCACACTGCAGGAAACTGTGATGAGGGAACTCCAAGTGTGTGCATTTTATGTACACTTTTCTGAA…
>UBA242.1_tully8/MGIIaL1
AATCTGGTTGATCCTGCCAGAGGCGACCGCTGTTGGAGTTCGATTAAGCCATGCGAGTAGAATGAAATTAGATTCATTGCAAACTGCTCAGTAACACGTGGATAACCTGCCCTATGCTCTGGAATAACCTCGGGAAACTGAGAATAATACCGGATAGATCACAACGCCTGGAACGGTGTGTGGTTGAAAGATTACGGCATAGGATGGGTCTGCGGCGTATCAGGTTGTAGGGGGTGTAATGGACCCCCTAGCCATCGACGCGTACGGGTGTTGGGAGACATAGCCCGGAGACGGATTCTGAGACACGAATCCGGACCCTACGGGGTGCAGCAGGCGCGAAAACTTCACACTGCAGGAAACTGTGATGAGGGAACTCCAAGTGGGTGCACATAGTGTATC…
>UBA191.1_tully11/MGIIbN1
GGATGGGCCTGCGGCGTATCAGGTAGTAGGGGGTGTAAAGTACCCTCTAGCCTTCGACGCGTACGGGTTGTGAGAGCAATAGCCCGGAGATGGATTCTGAGACACGAATCCAGGTCCTACGGGACGCAGCAGTCGCGAAACCTTGACAATGCGGGAAACCGTGATCAGGGGACTCCAAGTGCCAGGAGTAAGATCCTGTGCTTTTCTTTTCTCTTCAAAGGATTTGGAATAAGAGGTGGGTAAGGACGGTGCCAGCCGCCGCGGTAATACCGGCGCCTCGAGTGGTAGTCGATTTTATTGGGCCTAAAACGTCCGTCGCCTGTCTGGTGCATTCGTGGGTAAATCAACCCGCTCAACGGGTTGAATTCTGCGAGCACGGCCAGACTAGGGACCGGGAGA…
>UBA134.1_tully16/MGIIbO4
AATCCGGTTGATCCTGCCGGAGGCTACCGCTATTGGAGTTCGATTAAGCCATGCGAGTCGCGAGTCTTAGGGACTCGGCGTACCGCTCAGTAACACGTGGGTAACCTGCCCTATGCTGGGGGATAACCTCGGGAAACTGAGAATAATACCCCATAGTTCACCACGCCTGGAACGGTGGGTGGACCAAAGCTCCGGCGGCATAGGATGGGCCTGCGGCGTATCAGGTTGTAGGGGGTGTAATGTACCCTCTAGCCCTCTACGCGTACGGGTGTTGAGAGACATCGCCCGGAGATGGATTCTGAGACACGAATCCAGACCCTACGGGGTGCAGCAGGCGCGAAAACTTGGCAATGCGAGAAATCGTGACCAGGGAACTCCAAGTGCATCGGGTAAGACCGA…
>UBA133.1_tully16/MGIIbO4
AATCCGGTTGATCCTGCCGGAGGCTACCGCTATTGGAGTTCGATTAAGCCATGCGAGTCGTGAGTCTTAGGGACTCGGCGTACCGCTCAGTAACACGTGGGTAACCTGCCCTATGCTGGGGAATAACCTCGGGAAACTGAGAACAATGCCCCATAGTTCACCACGCCTGGAACGGTGGGTGGATCAAAGCCCCGGCGGCATAGGATGGGCCTGCGGCGTATCAGGTTGTAGGGGGTGTAAAGTACCCTCTAGCCCTCTACGCGTACGGGTGTTGGGAGACATAGCCCGGAGATGGATTCTGAGACACGAATCCAGACCCTACGGGGTGCAGCAGGCGCGAAAACTTGGCAATGCGAGCAATCGTGACCAGGGAACTCCAAGTGCATCGGGTAAGACCGA…
>UBA132.1_tully13/MGIIbO3
AATCCGGTTGATCCTGCCGGAGGCTACCGCTATTGGAGTTCGATTAAGCCATGCGAGTCCAGAGCTTTCGGAGCTCGGCGTACCGCTCAGTAACACGTGGGTAACCTAACCTATGCAGGGGAATAACCTCGGGAAACTGAGAATAATGCCCCATAGTCCACTACGCCTGGAACGGTGAGTGGATGAAAGCTCAGGCGGCATAGGATGGGCCTGCGGCGTATCAGGTTGTAGGGGGTGTAAAGTACCCTCTAGCCCTCTACGCGTACGGGTGTTGGGAGACATAGCCCGGAGATGGATTCTGAGACACGAATCCAGACCCTACGGGGTGCAGCAGGCGCGAAAACTTGGCAATGCGAGCAATCGTGACCAGGGAACTCCAAGTGGCTGGGGTAAGACCCA…
>UBA127.1_tully11/MGIIbN1
AATCCGGTTGATCCTGCCGGAGGCTACCGCTATTGGAGTCCGATTAAGACATGCGAGTCGAGAGCTTTCGGAGCTCGGCATACTGCTCAGTAACACGTGGGTAACCTGCCCTATGCTGGGGGATAACCTCGGGAAACTGAGAACAATACCCCATAGTCCACTACGCCTGGAACGGTGAGTGGATAAAAGCCCCGGCGGCATAGGATGGGCCTGCGGCGTATCAGGTAGTAGGGGGTGTAAAGTACCCTCTAGCCTTCGACGCGTACGGGTTGTGAGAGCAATAGCCCGGAGATGGATTCTGAGACACGAATCCAGGTCCTACGGGACGCAGCAGTCGCGAAACCTTGACAATGCGGGAAACCGTGATCAGGGGACTCCAAGTGCCAGGAGTAAGATCCT…
>UBA123.1_tully8/MGIIaL1
AATCTGGTTGATCCTGCCAGAGGCGACCGCTTTTGGAGTTCGATTAAGCCATGCGAGTAGAAAGAAATTAGATTCTTTGCGAACTGCTCAGTAACACGTGGATAACCTGCCCTATGCTCTGGAATAACCTCGGGAAACTGAGAATAATACCGGATAGATCACAACGCCTGGAACGGTGTGTGGTTCAAAGATTACGGCATAGGATGGGTCTGCGGCGTATCAGGTCGTAGGGGGTGTAAAGGACCTCCTAGCCATCGACGCGTACGGGTGTTGGGAGACATAGCCCGGAGATGGATTCTGAGACACGAATCCAGACCCTACGGGGTGCAGCAGGCGCGAAAACTTCACACTGCAGGAAACTGTGATGAGGGAACTCCAAGTGCGCGCACTTATGTGTGC…
>UBA120.1_tully3/MGIIaK1
TGGTAAATCTGTGGGTAAATCAACGAGCTTAACTCGTTGAATTCTGCAGAGACTGCCAGACTAGGGACCGGGAGAGGTGTGAGGTACTCTGGGGGTAGGGGTAAAATCCTGTCATCCTCAGAGGACCACCTGTTGCGAAGGCGTCACACTGGAACGGATCCGACGGTCAGGGACGAAGCCTAGGGGCACGAACCGGATTAGATACCCGGGTAGTCCTAGGTGTAAACGCTGTGGATTTGGTGTGTGGGGTCCGCAATGGGCCCCATGTGCCGGAGTGAAGATGTTAAATCCACTGCCTGGGGAGTACGGTCGCAAGGCTGAAACTTAAAGGAATTGGCGGGGGAGCACTGCAACGGGAGGAGCGTGCGGTTTAATTGGATTCAACGCCGGAAAACTCAC…
>SP3059.1_tully1/MGIIaI
AATCCGGTTGATCCTGCCGGAGGCGACCGCTATTGGAATTCGATTAAGCCATGCGAGTCGAGAGTCGTAATGGACTCGGCATACTGCTCAGTAACACGTGGATAACCTGCCCTGTTCTAGGGGATAACCTCGAGAAATTGAGAATAATACCCTATATTCCACTACGCCTGGAACGGTGAGTGGATTAAAGCTCCGGCGGAACAGGATGGGTCTGCGGCATATCAGGTAGTAGTGGGTGTAATGGACCCACTAGCCTTCGACGTGTACGGGTTGTGGGAGCAATCGCCCGGAGATGGATTCTGAGACACGAATCCAGACCCTACGGGGTGCAGCAGGCGCGAAAACTTCACACTGCGGGAAACCGCGATGAGGGAATTCCAAGTGTCTGGGGTAAGACCC…
>SP3007.1_tully17/MGIIbO5
AATCCGGTTGATCCTGCCGGAGGCTACCGCTATTGGAGTTCGATTAAGCCATGCGAGTCTAGAGGCCTAGCCTCGGCGTACCGCTCAGTAACACGTGGGTAACCTNCCCTATGCTGGGGAATAAGCTCGGGAAACTGAGAATAATGCCCCATAGTCCACTACGCCTGGAACGGTGAGTGGATCAAAGCTCCGGCGGCATAGGATGGGCCTGCGGCGTATCAGGTTGTAGGGGGNGTAATGTACCCTCTAGCCATCCACGCGTACGGGTGTTGGGAGACATTGCCCGGAGATGGATTCTGAGACACGAATCCAGACCCTACGGGGTGCAGCAGGCGCGAAAACTTGGCAATGCGAGAAATCGTGACCAGGGAACTCCAAGTGCGNAGGGGTAAGACCNNN…
>SP277.1_tully11/MGIIbN1
AATCCGGTTGATCCTGCCGGAGGCTACCGCTATTGGAGTCCGATTAAGACATGCGAGTCGAGAGCTTTCGGAGCTCGGCATACTGCTCAGTAACACGTGGGTAACCTGCCCTATGCTGGGGGATAACCTCGGGAAACTGAGAACAATACCCCATAGTCCACTACGCCTGGAACGGTGAGTGGATAAAAGCCCCGGCGGCATAGGATGGGCCTGCGGCGTATCAGGTAGTAGGGGGTGTAAAGTACCCTCTAGCCTTCGACGCGTACGGGTTGTGAGAGCAATAGCCCGGAGATGGATTCTGAGACACGAATCCAGGTCCTACGGGACGCAGCAGTCGCGAAACCTTGACAATGCGGGAAACCGTGATCAGGGGACTCCAAGTGCCAGGAGTAAGATCCT…
>SAT1485.1_tully3/MGIIaK1
AATCTGGTTGATCCTGCCAGAGGCGACCGCTATTGGAGTTCGATTAAGCCATGCGAGTAGAAAGAAATTAGATTCTTTGCATACTGCTCAGTAACACGTGGATAACCTGCCCTACACTGGGGGATAATCTCGGGAAACTGAGGATAATACCCCATAGACCACTACGCCTGGAACGGTGAGTGGTTGAAAGCTCAGGCGGTGTAGGATGGGTCTGCGGCGTATCAGGTCGTAGGGGGTGTAATGGACCTCCTAGCCATCGACGCGTACGGGTTGTGGGAGCAATAGCCCGGAGACGGATTCTGAGACACGAATCCGGACCCTACGGGGTGCAGCAGGCGCGAAAACTTCACACTGCAGGAAACTGTGATGAGGGAACTCCAAGTGACTGCACAATGTGTA…
>REDSEAS43B8.1_tully14/MGIIbO3
AATCCGGTTGATCCTGCCGGAGGCTACCGCTATTGGAGTTCGATTAAGCCATGCGAGTCGAGAGTCCTCGGGACTCGGCGTACCGCTCAGTAACACGTGGGTAACCTGCCCTATGCTGGGGAATAACCTCGGGAAACTGAGAATAATGCCCCATAGCCCACTACGCCTGGAACGGTGAGTGGGTCAAAGCCCCGGCGGCATAGGATGGGCCTGCGCCGTATCAGGTTGTAGGGGGTGTAAAGTACCCTCTAGCCATCAACGCGTACGGGTGTTGGGAGACATTGCCCGGAGATGGATTCTGAGACACGAATCCAGACCCTACGGGGTGCAGCAGGCGCGGAAACTTGGCAATGCGAGAAATCGTGACCAGGGAACTCCAAGTGCGTAGGGTAAGACCTA…
>REDSEAS19B7N8.1_tully14/MGIIbO3
AATCCGGTTGATCCTGCCGGAGGCTACCGCTATTGGAGTTCGATTAAGCCATGCGAGTCGAGAGTCTTAGGGACTCGGCGTACCGCTCAGTAACACGTGGGTAACCTGCCCTGTGCTGGGGAATAACCTCGGGAAACTGAGAATAATGCCCCATAGTCCACTATGCCTGGAACGGTTAGTGGATCAAAGCTCCGGCGGCATAGGATGGGCCTGCGCCGTATCAGGTTGTAGGGGGTGTAAAGTACCCTCTAGCCATCAACGCGTACGGGTGTTGGGAGACATTGCCCGGAGATGGATTCTGAGACACGAATCCAGACCCTACGGGGTGCAGCAGGCGCGAAAACTTGGCAATGCGAGCAATCGTGACCAGGGAACTCCAAGTGCGTAGGGTAAGACCTA…
>REDSEAS11B3N4.1_tully14/MGIIbO3
AATCCGGTTGATCCTGCCGGAGGCTACCGCTATTGGAGTTCGATTAAGCCATGCGAGTCGAGAGTCCTCGGGACTCGGCGTACCGCTCAGTAACACGTGGGTAACCTGCCCTATGCTGGGGAATAACCTCGGGAAACTGAGAATAATGCCCCATAGCCCACTACGCCTGGAACGGTGAGTGGGTCAAAGCCCCGGCGGCATAGGATGGGCCTGCGCCGTATCAGGTTGTAGGGGGTGTAAAGTACCCTCTAGCCATCAACGCGTACGGGTGTTGGGAGACATTGCCCGGAGATGGATTCTGAGACACGAATCCAGACCCTACGGGGTGCAGCAGGCGCGAAAACTTGGCAATGCGAGAAATCGTGACCAGGGAACTCCAAGTGCGTAGGGTAAGACCTA…
>REDSEAS03B6.1_tully12/MGIIbO1
AATCCGGTTGATCCTGCCGGAGGCTACCGCTATTGGAGTTCGATTAAGCCATGCGAGTCGAGAGTCTTAGGGACTCGGCGTACCGCTCAGTAACACGTGGGTAACCTGCCCTATGCTGGGGAATAACCTCGGGAAACTGAGAATAATGCCCCATAGTCCACAATGCCTGGAACGGTTTGTGGATCAAAGCTCCGGCGGCATAGGATGGGCCTGCGGCGTATCAGGTTGTAGGGGGTGTAACGTACCCTCTAGCCATCAACGCGTACGGGTGTTGGGAGACATAGCCCGGAGATGGATTCTGAGACACGAATCCAGACCCTACGGGGTGCAGCAGGCGCGAAAACTTGGCAATGCGAGAAATCGTGACCAGGGAACTCCAAGTGGCTGGGGTAAGACCCA…
>NAT238.1_tully1/MGIIaI
AATCCGGTTGATCCTGCCGGAGGCGACCGCTATTGGAATTCGATTAAGCCATGCGAGTCGAGAGTCCTCGGGACTCGGCATACTGCTCAGTAACACGTGGATAACCTGCCCTGTTCTAGGGGATAACCTCGAGAAATTGAGAATAATACCCTATAGTCCACTACGCCTGGAACGGTGAGTGGATAAAAGCTCCGGCGGAACAGGATGGGTCTGCGGCATATCAGGTAGTAGTGGGTGTAATGGACCCACTAGCCTTCGACGTGTACGGGTGTTGGGAGACATAGCCCGGAGATGGATTCTGAGACACGAATCCAGACCCTACGGGGTGCAGCAGGCGCGAAAACTTCACACTGCGGGAAACCGCGATGAGGGAATTCCAAGTGTCTGGGGTAAGACCCA…
>MG2GG3_tully8/MGIIaL1
AATCTGGTTGATCCTGCCAGAGGCGACCGCTTTTGGAGTTCGATTAAGCCATGCGAGTAGAATGAATTAGATCATTGCAAACTGCTCAGTAACACGTGGATAACCTGCCCTATGCTCTGGGATAACCTCGGGAAACTGAGAAGAATACCGGATAGACCACAACGCCTGGAACGGTGTGTGGTTGAAAGGTCACGGCATAGGATGGGTCTGCGGCGTATCAGGTCGTAGGGGGTGTAACGGACCTCCTAGCCATCGACGCGTACGGGTTGTGGGAGCAATAGCCCGGAGATGGATTCTGAGACACGAATCCAGACCCTACGGGGTGCAGCAGGCGCGAAAACTTCACACTGCAGGAAACTGTGATGAGGGAACTCCAAGTGACTGCACATTGTGTAGCCT…
>MEDG37.1_tully12/MGIIbO1
AATCCGGTTGATCCTGCCGGAGGCTACCGCTATTGGAGTTCGATTAAGCCATGCGAGTCGAGAGTCTTAGGGACTCGGCGTACCGCTCAGTAACACGTGGGTAACCTGCCCTATGCTGGGGAATAACCTCGGGAAACTGAGAATAATGCCCCATAGTCCACCATGCCTGGAACGGTTGGTGGATCAAAGCCCCGGCGGCATAGGATGGGCCTGCGGCGTATCAGGTCGTAGGGGGTGTAACGTACCCTCTAGCCATCGACGCGTACGGGTGTTGGGAGACATAGCCCGGAGATGGATTCTGAGACACGAATCCAGACCCTACGGGGTGCAGCAGGCGCGAAAACTTGGCAATGCGAGAAATCGTGACCAGGGAACTCCAAGTGGCTGGGGTAAGACCCA…
>MEDG33.1_tully9/MGIIbP
AATCCGGTTGATCCTGCCGGAGGCGACCGCTATTGGAATTCGATTAAGCCATGCGAGTCGAGAGTCTTAGGGACTCGGCGTACCGCTCAGTAACACGTGGGTAACCTGCCCTGTGCTGGGGAATAACCTCGGGAAACTGAGAATAATACCCCATAGTTCACCACGCCTGGAACGGTGGGTGGATCAAAGCTCCGGCGGCACAGGATGGGCCTGCGGCGTATCAGGTCGTAGGGGGTGTAACGTACCCTCTAGCCTTCAACGCGTACGGGTTGTGGGAGCAATCGCCCGGAGATGGATTCTGAGACACGAATCCAGACCCTACGGGGTGCAGCAGGCGCGAAAACTTCACACTGCAGGAAACTGTGATGAGGGAATTCCAAGTGGTTAGACAAAGTCTAA…
>Cayman51deep.1_tully16/MGIIbO4
AATCCGGTTGATCCTGCCGGAGGCTACCGCTATTGGAGTTCGATTAAGCCATGCGAGTCGTGAGTCTTAGGGACGCTCAGTAACACGTGGGTAACCTGCCCTATGCTGGGGAATAACCTCGGGAAACTGAGAACAATGCCCCATAGTTCACCACGCCTGGAACGGTGGGTGGATCAAAGCCCCGGCGGCATAGGATGGGCCTGCGGCGTATCAGGTTGTAGGGGGTGTAAAGTACCCTCTAGCCCTCTACGCGTACGGGTGTTGGGAGACATAGCCCGGAGATGGATTCTGAGACACGAATCCAGACCCTACGGGGTGCAGCAGGCGCGAAAACTTGGCAATGCGAGCAATCGTGACCAGGGAACTCCAAGTGCATCGGGTAAGACCGATGCTTTTCTT…
>AG487M08_tully8/MGIIaL1
AATCTGGTTGATCCTGCCAGAGGCGACCGCTTTTGGAGTTCGATTAAGCCATGCGAGTAGAATGAATTAGATCATTGCGAACTGCTCAGTAACACGTGGATAACCTGCCCTATGCTCTGGGATAACCTTGGGAAACTGAGAATAATACCGGATAGATCACAACGCCTGGAACGGTGTGTGGTTGAAAGGTCACGGCATAGGATGGGTCTGCGGCGTATCAGGTCGTAGGGGGTGTAATGGACCTCCTAGCCATCGACGCGTACGGGTTGTGGGAGCAATAGCCCGGAGATGGATTCTGAGACACGAATCCAGACCCTACGGGGTGCAGCAGGCGCGAAAACTTCACACTGCAGGAAACTGTGATGAGGGAACTCCAAGTGACTACACATTTGTGTAGCT…
>AG487I20.1_tully12/MGIIbO1
AATCCGGTTGATCCTGCCGGAGGCTACCGCTATTGGAGTTCGATTAAGCCATGCGAGTCGAGAGTCTTAGGGACTCGGCGTACCGCTCAGTAACACGTGGGTAACCTGCCCTATGCTGGGGAATAACCTCGGGAAACTGAGAATAATACCCCATAGCCCACCATGCCTGGAACGGTTGGTGGATCAAAGCTCCGGCGGCATAGGATGGGCCTGCGGCGTATCAGGTTGTAGGGGGTGTAACGTACCCTCTAGCCATCAACGCGTACGGGTGTTGGGAGACATAGCCCGGAGATGGATTCTGAGACACGAATCCAGACCCTACGGGGTGCAGCAGGCGCGAAAACTTGGCAATGCGAGAAATCGTGACCAGGGAACTCCAAGTGGCTGGGGTAAGACCCA…
>GB_GCA_002719615.1_MGIIbO3
CCGGTTGATCCTGCCGGAGGCTACCGCTATTGGAGTTCGATTAAGCCATGCGAGTCCAGAGCTTTCGGAGCTCGGCGTACCGCTCAGTAACACGTGGGTAACCTAACCTATGCAGGGGAATAACCTCGGGAAACTGAGTATAATGCCCCATAGTCCACTACGCCTGGAACGGTGAGTGGATAAAAGCTCAGGCGGCATAGGATGGGCCTGCGGCGTATCAGGTCGTAGGGGGTGTAAAGTACCCTCTAGCCATCTACGCGTACGGGTGTTGGGAGACATAGCCCGGAGATGGATTCTGAGACACGAATCCAGACCCTACGGGGTGCAGCAGGCGCGAAAACTTGACAATGCGAGCAATCGTGATCAGGGAACTCCAAGTGGCTGGGGTAAGACCCAGTC…
>GB_GCA_002720095.2_MGIIaI
CCGGTTGATCCTGCCGGAGGCGACCGCTATTGGAATTCGATTAAGCCATGCGAGTCGAGAGTCGTAATGGACTCGGCATACTGCTCAGTAACACGTGGATAACCTGCCCTGTTCTAGGGGATAACCTCGAGAAATTGAGAATAATACCCTATATTCCACTACGCCTGGAACGGTGAGTGGATTAAAGCTCCGGCGGAACAGGATGGGTCTGCGGCATATCAGGTAGTAGTGGGTGTAATGGACCCACTAGCCTTCGACGTGTACGGGTTGTGGGAGCAATCGCCCGGAGATGGATTCTGAGACACGAATCCAGACCCTACGGGGTGCAGCAGGCGCGAAAACTTCACACTGCGGGAAACCGCGATGAGGGAATTCCAAGTGTCTGGGGTAAGACCCAGT…
>GB_GCA_002720275.1_MGIIaI
GCTTCGGCACTGAGAAGGCTCGGAACCTTCCCAACACCAAGTCCACAGCGTTTACACCTAGGACTACCCGGGTATCTAATCCGGTTCGTGCCCCTAGGCTTCGTCCCTGACCGTCGGATCCGTTCTAGTGTGGCGCCTTCGCAACAGGTGGTCCTCTCAGGATGACAGGATTTTACCCCTACCCTGAGAGTACCCCATACCTCTCCCGGTCCCTAGTCTGGCCGTCCTCGCAGAATTCAACCAGTTAAGCTGGTTGATTTACCCACGAATGTACCAAACAGGCGACGGACGTTTTAGGCCCAATAAAAGCGACGACCACTTGAGGTGCCGGTATTACCGCGGCGGCTGGCACCGGTCTTTCCCACCCCTTATTCTGTAACCGATTAAAAGTTACAAAAA…
>GB_GCA_002722135.1_MGIIaL3
CGCCTGCTGCACCCCGTAGGGTCTGGATTCGTGTCTCAGAATCCATCTCCGGGCGATTGCTCCCACAACCCGTACGCGTCAATGGCTAGGGGGTCCTTTACACCCCCTACAACCTGATACGCCGCAGACCCATCCTGTGCCGTGACCTTTGATCCACCCACCGTTCCAGGCGTGGTGGACTATCCGGTATTATTCTCAGTTTCCCGAGGTTATCCCGGAGCACAGGGCAGGTTATCCACGTGTTACTGAGCAGTATGCNNAGNNNCTAATNNCTNTCNACTCGCATGGCTTAATCGAACTCCAATAGCGGTCGCCTCTGGCAGGATCAACCAGATT
>GB_GCA_002726275.1_MGIIbO5
CCGGTTGATCCTGCCGGAGGCTACCGCTATTGGAGTTCGATTAAGCCATGCGAGTCTAGAGGCCTAGCCTCGGCGTACCGCTCAGTAACACGTGGGTAACCTACCCTATGCTGGGGAATAAGCTCGGGAAACTGAGAATAATACCCCATAGTCCACTACGCCTGGAACGGTGAGTGGATGAAAGCTCCGGCGGCATAGGATGGGCCTGCGGCGTATCAGGTTGTAGGGGGTGTAACGTACCCTCTAGCCATCTACGCGTACGGGTGTTGGGAGACATAGCCCGGAGATGGATTCTGAGACACGAATCCAGACCCTACGG
>GB_GCA_002727695.1_MGIIaK1
GAGGTGATCCATCTGCAGGTTCCCCTACAGATACCTTGTTACGACTTAACCCTCCTTGTCGAAGACAGACTCGAATACGCCATTAAAACGCAGCCTCATCCATCCCCAACTAAGATGGTTTGACGGGCGGTGTGTGCAAGGAGCAGGGGCATATTCACCGTGCTATGTTGAAACACGATTACTACGGAATCCAGCTTCACGAGGGCGAGTTACAGCCCTCGATCCGAACTATGAACAGGTTTCGGGGTAGCGCCGCCTCTCGGCGTGGCTTCCCATTGTCCTGTCCTTTGTAGCGCGCGTGTAGCCCAAGACATTCGGGGCATACTGACCTGTCGTTGCCCGCGCCTTCCTCTGGTTTCACACCAGCGGTCTCTCTATGGTGCGCCTCATGCGGACATG…
>GB_GCA_002729095.1_MGIIaL1
AGTGTGAAGTTTTCGCGCCTGCTGCACCCCGTAGGGTCTGGATTCGTGTCTCAGAATCCATCTCCGGGCTATGTCTCCCAACACCCGTACGCGTCGATGGCTAGGAGGTCCTTTACACCCCCTACGACCTGATACGCCGCAGACCCATCCTATGCCGTGACCTTTGAACCACACACCGTTCCAGGCGTTGTGATCTATCCGGTATTATTCTCAGTTTCCCGAGGTTATTCCGGAGCATAGGGCAGGTTATCCACGTGTTACTGAGCAGTTCGCAAAGAATCTAATTTCTTTCTACTCGCATGGCTTAATCGAACTCCAAAAGCGGTCGCCTCTGGCAGGATCAACCAGATT
>GB_GCA_002731395.1_MGIIaL3
CCTCATCACAGTTTCCTGCAGTGTGAAGTTTTCGCGCCTGCTGCACCCCGTAGGGTCTGGATTCGTGTCTCAGAATCCATCTCCGGGCGATTGCTCCCACAACCCGTACGCGTCAATGGCTAGGGGGTCCTTTACACCCCCTACAACCTGATACGCCGCAGACCCATCCTGTGCCGTGACCTTTGATCCACCCACCGTTCCAGGCGTGGTGGACTATCCGGTATTATTCTCAGTTTCCCGAGGTTATCCCGGAGCACAGGGCAGGTTATCCACGTGTTACTGAGCAGTATGCCGAGCTCCGAAAGCTCTCGACTCGCATGGCTTAATCGAACTCCAATAGCGGTCGCCTCTGGCAGGATCAACCAGATT
>GB_GCA_002731655.1_MGIII
TTGGAGTTCCCTCGTCACAGTTTCCTGCATTGCGAAGTTTTCGCGCCTGCTGCGCCCCGTAGGGCCTGGACTCGTGTCTCAGAGTCCATCTCCGGGCGACCTCTCTCAAGGCCCGTACCCGTCGCTGGCTAGTCAGGTCGTAACCCTGACTACTACCTGATAGGCCGCAGACTCATCCTCGGGCGCCGGAGCTTTGGGCACAGATGCATTCCAGCCTCCTGTGCCTATGAGGTATTAGCCCCACTTTCGCGGGTTTATTCCCCACCCGAGGGCAGATTGTCCACGTGTTACTGAGCATTCCGCCGGTGACCGAAGTCCCCTTGACTCGCATGGCTTAATCGAACTCCAATAGCAGTAGCCTTCGGCAGGATCAACCGAAGT
>GB_GCA_002731905.1_MGIII
GAGGTGATCCATCCGCAGGTTCCCCTACGGATACCTTGTTACGACTTAACCCTCCTCGCTGAACCCAGATTCGAGCTCGCCAGAAGGCGAGCCCTCGTCCAGACCCAACTAAGGTGGTTTGACGGGCGGTGTGTGCAAGGAGCAGGGGCATATTCACCGCGGGATGTTGACCCGCGATTACTACGGATTCCAGCTTCATGAGGGCGAATTGCAGCCCTCAATCCGAAGTACGAGCAGGTTTAGGGATTGCCTCCGCCTCTCGGCGTCGAAGCCCATTGTCCTGCCCTTTGTAGCGCGCGTGTAGCCCGGGAGATTCGGGGCATACTGACCTACCGTTGCCCCCTCCTTCCTCCACTTCAGCAGTGGCGGTATCGCCATAGTGCAACCCCTCCGGAGAGG…
>UBA11892_MGIIaL3
GAGGTGATCCATCTGCAGGTTCCCCTACAGATACCTTGTTACGACTTAACCCTCCTTGTCGAAGGCAGGCTCGAATACGCCATAAAGCGCAGCCTCACCCACCCCCAACTAAGATGGTTTGACGGGCGGTGTGTGCAAGGAGCAGGGGCATATTCACCGTGCTATATTGAAACACGATTACTACGGAATCCAGCTTCATGAGGGCGAGTTACAGCCCTCAATCCGAACTATGAACAGGTTTCGGGTTAGCGTGAATGCCTCTCGGCCTAGCATCCCATTGTCCTGTCCTTTGTAGCGCGCGTGTAGCCCAAGACATTCGGGGCATACTGACCTGTCGTTGCCCTCGCCTTCCTCTGGTTTCACACCAGNNNNNNNNNNNNNNNNNNNNNNNNNNNNNNN…
>UBA12207_MGIIaK1
GAGGTGATCCATCTGCAGGTTCCCCTACAGATACCTTGTTACGACTTAACCCTCCTTGTCGAAGACAGACTCGAATACGCCATTTAAACGCAGCCTCATCCATCCCCAACTAAGATGGTTTGACGGGCGGTGTGTGCAAGGAGCAGGGGCATATTCACCGTGCTATGTTGAAACACGATTACTACGGAATCCAGCTTCACGAGGGCGAGTTACAGCCCTCGATCCGAACTATGAACAGGTTTCGGGGTAGCGCCGCCTCTCGGCGTGGCTTCCCATTGTCCTGTCCTTTGTAGCGCGCGTGTAGCCCAAGACATTCGGGGCATACTGACCTGTCGTTGCCCGCGCCTTCCTCTGGTTTCACACCAGCGGTCTCCCTATGGTGCGCCTCATGCGGACATG…
>UBA8574_MGIIaL2
ATAGTTCGGATTGAGGGCTGTAACTCGCCCTCATGAAGCTGGATTCCGTAGTAATCGTGTTTCAATATAGCACGGTGAATATGCCCCTGCTCCTTGCACACACCGCCCGTCAAACCATCTTAGTTGGGGGTGGGTGAGGCTGCGCTTTATGGCGTATTCGAGCCTGCCTTCGACAAGGAGGGTTAAGTCGTAACAAGGTATCTGTAGGGGAACCTGCAGATGGATCACCTCCTA
>UBA8684_MGIIbO1
TCCACAGCGTTTACACCTAGGACTACCCGGGTATCTAATCCGGTTCGTGCCCCTAGGCTTCGTCCCTGACCGTCGGATCCGTTCTAGTGTGGCGCCTTCGCAACAGGTGGTCCGCTCAGGATGACAGGATTTTACCCCTACCCTGAGCGTACCCCACACCTCTCCCGGTCCCAAGTCTGGCCGTGCTCGCAGAATTCAATCAGTTAAGCTGGTTGATTTACCCACGAATGTACCAAACAGGCTACGGACGTTTTAGGCCCAATAAAATCGACTACCACTTGAGGCGCCGGTATTACCGCGGCGGCTGGCACCGTCCTTACCCACCTCTTATTCCAAGACCTTTGAAGAGTCATGAAAAGACTGGGTCTTACCCCAGACACTTGGAGTTCCCTGGTCACG…
>UBA8725_MGIIaL1
AAATCTGTGGGTAAATCAACCAGCTTAACTGGTTGAATTCTGCAGAGACTGCCAGACTAGGGACCGGGAGAGGTGTGGGGTACTCTAGGGGTAGGGGTAAAATCCTGTCATCCTTAGAGGACCACCAGTTGCGAAGGCGCCACACTGGAACGGATTCGACGGTCAGGGACGAAGCCTAGGGGCACGAACCGGATTAGATACCCGGGTAGTCCTAGGTGTAAACGCTGTGAACTTGGTGTCGGGGATCCGTCATGGGTCCCCGGTGCCGGAGTGAAGATGTTAAGTTCACTGCCTGGGGAGTACGGTCGCAAGGCTGAAACTTAAAGGAATTGGCGGGGGAGCACTGCAACGGGAGGAGCGTGCGGTTTAATTGGATTCAACGCCGGAAAACTCACCAGG…
>UBA9354_MGIIaL1
CTGGTTGATCCTGCCAGAGGCGACCGCTTTTGGAGTTCGATTAAGCCATGCGAGTAGAAAGAAATTAGATTCTTTGCGAACTGCTCAGTAACACGTGGATAACCTGCCCTATGCTCTGGGATAACCTCGGGAAACTGAGAATAATACCGGATAGATCACAACGCCTGGAACGGTGTGTGGTTGAAAGATTACGGCATAGGATGGGTCTGCGGCGTATCAGGTTGTAGGGGGTGTAACGGACCTCCTAGCCATCGACGCGTACGGGTGTTGGGAGACATAGCCCGGAGATGGATTCTGAGACACGAATCCAGACCCTACGGGGTGCAGCAGGCGCGAAAACTTCACACTGCAGGAAACTGTGATGAGGGAACTCCAAGTGCGTGCACTTAGTGTGCGCTT…
>UBA9513_MGIIaL1
CTGGTTGATCCTGCCAGAGGCGACCGCTTTTGGAGTTCGATTAAGCCATGCGAGTAGAATGAATTAGATTCATTGCAAACTGCTCAGTAACACGTGGATAACCTGCCCTATGCTCTGGGATAACCTCGGGAAACTGAGAAGAATACCGGATAGACCACAACGCCTGGAACGGTGTGTGGTTGAAAGGTCACGGCATAGGATGGGTCTGCGGCGTATCAGGTCGTAGGGGGTGTAATGGACCTCCTAGCCATCGACGCGTACGGGTTGTGGGAGCAATAGCCCGGAGATGGATTCTGAGACACGAATCCAGACCCTACGGGGTGCAGCAGGCGCGAAAACTTCACACTGCAGGAAACTGTGATGAGGGAACTCCAAGTGACTGCACATTGTGTAGCCTTT…
>EF014631.1_MGIIaL1
ACGGCTCAGTAACACGTGGATAACCTGCCCTATGCTCTGGGATAACCTTGGGAAACTGAGAATAATACCGGATAGATCACAACGCCTGGAACGGTGTGTGGTTGAAAGGTTACGGCATAGGATGGGTCTGCGGCGTATCAGGTCGTAGGGGGTGTAATGGACCTCCTAGCCATCGACGCGTACGGGTTGTGAGAGCAATAGCCCGGAGATGGATTCTGAGACACGAATCCAGACCCCACGGGGTGCAGCAGGCGCGAAAACTTCACACTGCAGGAAACTGCGATGAGGGAACTCCAAGTGACTACACATTTGTGTAGCTCTTTTCTTAACTATTAATCGGTTTTGGAATAAGGGCTGGGAAAGACCGGTGCCAGCCGCCGCGGTAATACCGGCAGCTCG…
>U11042.1_MGIIaL1
GAATTAGATCATTGCAAACTGCTCAGTAACACGTGGATAACCTGCCCTATGCTCTGGGATAACCTCGGGAAACTGAGAAGAATACCGGATAGACCACAACGCCTGGAACGGTGTGTGGTTGAAAGGTCACACGGCATAGGATGGGTCTGCGGCGTATCAGGTCGTAGGGGGTGTAACGGACCTCCTAGCCATCGACGCGTACGGGTTGTGGGAGCAATAGCCCGGAGATGGATTCTGAGACACGAATCCAGACCCTACGGGGTGCAGCAGGCGCGAAAACTTCACACTGCAGGAAACTGTGATGAGGGAACTCCAAGTGACTGCACATTGTGTAGCCTTTTCTTTACTATTAATCGGTATTGGAATAAGGGCTGGGAAAGACCGGTGCCAGCCGCCGCG…
>AY380646.1_MGIIaL1
TCGGCATACTGCTCAGTAACACGTGGATAACCTGCCCTGTGCTCCGGGATAACCTCGGGAAACTGAGAATAATACCGGATAGTCCACCACGCCTGGAACGGTGGGTGGATCAAAGGTCACGGCACAGGATGGGTCTGCGGCGTATCAGGTTGTAGGGGGTGTAAAGGACCCCCTAGCCATTGACGCGTACGGGTTGTGGGAGCAATCGCCCGGAGATGGATTCTGAGACACGAATCCAGACCCTACGGGGTGCAGCAGGCGCGAAAACTTCACACTGCAGGAAACTGTGATGAGGGAACTCCAAGTGCATGCACAATGTGTATGCTTTTCCTTACTTTTAATCGGTTTGGGAATAAGGGCTGGGAAAGACCGGTGCCAGCCGCCGCGGTAATACCGGCA…
>DQ156391.1_MGIIaL1
TTAAGCCATGCGAGTAGAAAGAAATTAGATTCTTTGCGAACTGCTCAGTAACACGTGGATAACCTGCCCTATGCTCCGGAATAACCTCGGGAAACTGAGAATAATACCGGATAGATCACAACGCCTGGAACGGTGTGTGGTTCAAAGGTCACGGCATAGGATGGGTCTGCGGCGTATCAGGTCGTAGGGGGTGTAAAGGACCTCCTAGCCATCGACGCGTACGGGTGTTGGGAGACATAGCCCGGAGATGGATTCTGAGACACGAATCCAGACCCTACGGGGTGCAGCAGGCGCGAAAACTTCACACTGCAGGAAACTGTGATGAGGGAACTCCAAGTGCGCGCACTTATGTGTGCGCTTTTCTTGACTATTAATCGGTCTTGGAATAAGGGCTGGGAA…
>DQ156400.1_MGIIaM
GGAGTTCGATTAAGCCATGCGAGTCGTGAGTCTTAGGGACTCGGCATACTGCTCAGTAACACGTGGATAACCTGCCCTATCGTCTGGAATAACCTCGGGAAACTGAGAATAAGGCCGGATAGTTCACAATGCCTGGAACGGTTTGTGAATCAAGGTAGGATGGGTCTGCGGCGTATCAGGTTGTAGGGGGTGTAAAGGACCCCCTAGCCTTCGACGCGTACGGGTGTTGGGAGACATAGCCCGGAGATGGATTCTGAGACACGAATCCAGACCCTACGGGGTGCAGCAGGCGCGAAAACTTCACACTGCAGGAAACTGTGATGAGGGAACTCCTAGTGCATGCACTATGTGTATGTAGATCCTACTCTTAACAAGTAGAGGGAAAGGGCTGGGAAAGAC…
>AB366594.1_MGIIaM
AAGGCTCAGTAACACGTGGATAACCTGCCCTATCGTCTGGAATAACCTCGGGAAACTGAGAATAAGGCCGGATAGTTCACAAAGCCTGGAACGGTTTGTGAATCAAGGTAGGATGGGTCTGCGGCGTATCAGGTAGTAGGGGGTGTAAAGGACCCCCTAGCCTTCGACGCGTACGGGTGTTGGGAGACATAGCCCGGAGATGGATTCTGAGACACGAATCCAGACCCTACGGGGTGCAGCAGGCGCGAAAACTTCACACTGCAGGAAACTGTGATGAGGGAACTCCAAGTGTGTGCACTATGTGTACACTTTTATGAACTTTTAATCGGTTCAGGAATAAGGGCTGGGAAAGACCGGTGCCAGCCGCCGCGGTAATACCGGCAGCTCAAGTGGTCGTCG…
>GB_GCA_001875425.1_MGIII
TTCGGTTGATCCTGCCGAAGGATACTGCTATTGGATTACGATTAAGCCATGCGAGTCTAAAGGTCTTCGGACCTTGGCAAACTGCTCAGTAACACGTGGATAATCTACCCTCAAGTAAGGAATAATCCCGGGAAACTGGGGCTAATACCTTATAGGAACAGGTTGCTGGAATGCTCCTGATCTCAAAGCTCCGGCGCCTGAGGATGAGTCTGCTTCCTATCAGGTTGTAGTCAGGGTAATGGCCTGACTAGCCAGCGACGGGTACGGGGTGTGAGAGCACTTGCCCGGAGATGGTTTCTGAGACACGAAACCAGGCCCTACGGGGCGCAGCAGGCGCGAAAACTTCGCAATGCGGGAAACCGTGACGAGGGAACTCCAAGTGTCTATGCAATGCATAGA…
>GB_GCA_002495735.1_tully16/MGIIbO4
CCGGTTGATCCTGCCGGAGGCTACCGCTATTGGAGTTCGATTAAGCCATGCGAGTCGCGAGTCTTAGGGACTCGGCGTACCGCTCAGTAACACGTGGGTAACCTGCCCTATGCTGGGGGATAACCTCGGGAAACTGAGAATAATACCCCATAGTTCACCACGCCTGGAACGGTGGGTGGATGAAAGCTCCGGCGGCATAGGATGGGCCTGCGGCGTATCAGGTTGTAGGGGGTGTAATGTACCCTCTAGCCATCTACGCGTACGGGTGTTGGGAGACATCGCCCGGAGATGGATTCTGAGACACGAATCCAGACCCTACGGGGTGCAGCAGGCGCGAAAACTTGGCAATGCGAGAAATCGTGACCAGGGAACTCCAAGTGCATCGGGTAAGACCGATGC…
>GB_GCA_002502295.1_tully6/MGIIaM
TTTTCGCGCCTGCTGCACCCCGTAGGGTCTGGATTCGTGTCTCAGAATCCATCTCCGGGCTATGTCTCCCAACACCCGTACGCGTCGAAGGCTAGGGGGTCCTTTACACCCCCTACAACCTGATACGCCGCAGACCCATCCTACCTTGATTCACAAACCGTTCCAGGCATTGTGAACTATCCGGCCTTATTCTCAGTTTCCCGAGGTTATTCCAGACGATAGGGCAGGTTATCCACGTGTTACTGAGCAGTATGCCGAGTCCCTAAGACTCACGACTCGCATGGCTTAATCGAACTCCCAAAGCGGTCGCCTCTGGCAGGATCAACCAGATT
>GB_GCA_002505405.1_tully6/MGIIaM
CTGGTTGATCCTGCCAGAGGCGACCGCTTTTGGAGTTCGATTAAGCCATGCGAGTCGAGAGTCTTAGGGACTCGGCATACTGCTCAGTAACACGTGGATAACCTGCCCTATCGTCTGGAATAACCTCGGGAAACTGAGAATAAGGCCGGATAGTTCACAATGCCTGGAACGGTTTGTGGATAAAGGTAGGATGGGTCTGCGGCGTATCAGGTTGTAGGGGGTGTAACGGACCCCCTAGCCATCGACGCGTACGGGTGTTGGGAGACATAGCCCGGAGATGGATTCTGAGACACGAATCCAGACCCTACGGGGTGCAGCAGGCGCGAAAACTTCACACTGCAGGAAACTGTGATGAGGGAACTCCAAGTGTGTGCATTTTATGTACACTTTTCTGAACTC…
>GB_GCA_002505495.1_tully12/MGIIbO1
ATGACAGGATTTTACCCCTACCCCGCAGGTACCCCACACCTCTCCCGGTCTCAAGTTTGGCCGTCCTCGCAGAATTCAGACAGTTAAGCTGTCTGATTTACCCACGAATGTACCAAACCGGCTACGGACGTTTTAGGCCCAATAATAACGACGACCACTTGGGGCTTCGGTATTACCGCGGCGGCTGGCACCGATATTTCCCGCCCCTATTACCCGACCTATTTAGAGTCGGTTCAGAGCTCAAAATTAATTGATCCAATTGGAGTCCCCTGATCACGATTGCTCGCATTGTCAAGTTTTCGCGCCTGCTGCACCCCGTGGGGTCTGGATTCGTGTCTCAGAATCCATCTCCGGGCGATTGCTCTCACAACCCGTACGCGTCAATGGCTAGGAGGTACA…
>GB_GCA_002714305.1_tully6/MGIIaM
CTGGTTGATCCTGCCAGAGGCGACCGCTTTGGGAGTTCGATTAAGCCATGCGAGTCGTGAGTCTTAGGGACTCGGCATACTGCTCAGTAACACGTGGATAACCTGCCCTATCGTCTGGAATAACCTCGGGAAACTGAGAATAAGGCCGGATAGTTCACAATGCCTGGAACGGTTTGTGGATGAAGGTAGGATGGGTCTGCGGCGTATCAGGTTGTAGGGGGTGTAAAGGACCCCCTAGCCTTCGACGCGTACGGGTGTTGGGAGACATAGCCCGGAGATGGATTCTGAGACACGAATCCAGACCCTACGGGGTGCAGCAGGCGCGAAANCTTCACNCTGCAGGAAACTGTGATGAGGGAACTCCTAGTGCATGCACTA
>SP277.2_tully14/MGIIbO3
AATCCGGTTGATCCTGCCGGAGGCTACCGCTATTGGAGTTCGATTAAGCCATGCGAGTCGAGAGTCCTCGGGACTCGGCGTACCGCTCAGTAACACGTGGGTAACCTGCCCTATGCTGGGGAATAACCTCGGGAAACTGAGAACAATGCCCCATAGCCCACTACGCCTGGAACGGTGAGTGGGTCAAAGCCCCGGCGGCATAGGATGGGCCTGCGCCGTATCAGGTTGTAGGGGGTGTAAAGTACCCTCTAGCCATCAACGCGTACGGGTGTTGGGAGACATTGCCCGGAGATGGATTCTGAGACACGAATCCAGACCCTACGGGGTGCAGCAGGCGCGAAAACTTGGCAATGCGAGNAATCGTGACCAGGGAACTCCAAGTGCGTAGGGTAAGACCTA…
>GB_GCA_002725275.1_tully14/MGIIbO3
CTGGTTGATCCTGCCAGAGGCGACCGCTTTGGGAGTTCGATTAAGCCATGCGAGTCGTGAGTCTTAGGGACTCGGCATACTGCTCAGTAACACGTGGATAACCTGCCCTATCGTTTGGAATAACCTCGGGAAACTGAGAATAAGGCCACATAGTTCACAATGCCTGGAACGGTTTGTGAATCAAGGTAGGATGGGTCTGCGGCGTATCAGGTTGTAGGGGGTGTAAAGGACCCCCTAGCCTTCGACGCGTACGGGTGTTGGGAGACATAGCCCGGAGATGGATTCTGAGACACGAATCCAGACCCTACGGGGTGCAGCAGGCGCGAAAACTT
>GB_GCA_003193925.1_tully14/MGIIbO3
CCGGTTGATCCTGCCGGAGGCTACCGCTATTGGAGTTCGATTAAGCCATGCGAGTCGTGAGTCTTAGGGACGCTCAGTAACACGTGGGTAACCTGCCCTATGCTGGGGAATAACCTCGGGAAACTGAGAACAATGCCCCATAGTTCACCACGCCTGGAACGGTGGGTGGATCAAAGCCCCGGCGGCATAGGATGGGCCTGCGGCGTATCAGGTTGTAGGGGGTGTAAAGTACCCTCTAGCCCTCTACGCGTACGGGTGTTGGGAGACATAGCCCGGAGATGGATTCTGAGACACGAATCCAGACCCTACGGGGTGCAGCAGGCGCGAAAACTTGGCAATGCGAGCAATCGTGACCAGGGAACTCCAAGTGCATCGGGTAAGACCGATGCTTTTCTTGAC…
>EF597698.1_MGIIbO1
TTGACGTACTTATTACAGCCTCGCTTTGTAGTCGATTAGCCATGCGAGTCGAGAGTCTTAGGGACTCGGCGTACCGCTCACCTAACACGTGGGTAACCTGCCCTATGCTGGGGAATAACCTCGGGAAACTGAGAATAATACCCCATAGTCCACCATGCCTGGAACGGTTGGTGGATCAAAGCTCCGGCGGCATAGGATGGGCCTGCGGCGTATCAGGTTGTAGGGGGTGTAACGTACCCTCTAGCCATCAACGCGTACGGGTGTTGGGAGACATAGCCCGGAGATGGATTCTGAGACACGAATCCAGACCCTACGGGGTGCAGCAGGCGCGAAAACTTGGCAATGCGAGAAATCGTGACCAGGGAACTCCAAGTGGCTGGGGTAAGACCCAGTCTTTTC…
>DQ156476.1_MGIIbO1
MGIIbOGCCATGCGAGTCGAGAGTCTTAGGGACTCGGCGTACCGCTCAGTAACACGTGGGTAACCTGCCCTATGCTGGGGAATAACCTCGGGAAACTGAGAATAATACCCCATAGTCCACCATGCCTGGAACGGTTGGTGGATGAAAGCTCCGGCGGCATAGGATGGGCCTGCGGCGTATCAGGTCGTAGGGGGTGTAACGTACCCTCTAGCCATCGACGCGTACGGGTGTTGGGAGACATAGCCCGGAGATGGATTCTGAGACACGAATCCAGACCCTACGGGGTGCAGCAGGCGCGAAAACTTGGCAATGCGAGAAATCGTGACCAGGGAACTCCAAGTGGCTGGGGTAAGACCCAGTCTTTTCTTGACTCTTCAAAGGTCTTGGAATAAGGGGTGG…
>EF014591.1_MGIIbO3
MGIIbOACGGCTCAGTAACACGTGGGTAACCTAACCTATGCGGGGGAATAACCTCGGGAAACTGAGAATAATACCCCATAGTCCACTACGCCTGGAACGGTGAGTGGATGAAAGCTCAGGCGGCATAGGATGGGCCTGCGGCGTATCAGGTTGTAGGGGGTGTAAAGTACCCTCTAGCCCTCTACGCGTACGGGTGTTGGGAGACATAGCCCGGAGATGGATTCTGAGACACGAATCCAGACCCTACGGGGTGCAGCAGGCGCGAAAACTTGGCAATGCGAGCAATCGTGACCAGGGAACTCCAAGTGGCTGGGGTAAGACCCAGTCTTTTCAGAACTCTTCAAAGGTTTTAGAATAAGGGGTGGGTAAGGACGGTGCCAGCCGCCGCGGTAATACCGG…
>AF290530.1_MGIIbO3
MGIIbOGCTACCGCTATTGGAGTTCGATTAAGCCATGCGAGTAGAAGAATTTAGATTCTTTGCGTACCGCTCAGTAACACGTGGGTAACCTGCCCTATGCTGGGGAATAACCTCGGGAAACTGAGAATAATGCCCCATAGCCCACTACGCCTGGAACGGTGAGTGGGTCAAAGCTTCAGCGGCATAGGATGGGCCTGCGCCGTATCAGGTTGTAGGGGGTGTAAAGTACCCTCTAGCCATCAACGCGTACGGGTGTTGGGAGACATTGCCCGGAGATGGATTCTGAGACACGAATCCAGACCCTACGGGGTGCAGCAGGCGCGAAAACTTGGCAATGCGAGCAATCGTGACCAGGGAACTCCAAGTGCTTAGGGTAAGACCTAAGCTTTTCTTGACTCT…
>M88078.1_MGIIbO2/WHARN
MGIIbOTCCGGTTGATCCCGCCGGACGGTACCGCTATTGGAGTTCGATTAAGCCATGCGAGTCGCGAGAAATTAGATTCTCGGCGTACCGCTCAGTAACACGTGGGTAACCTGCCCTATGCTGGATAATAACCTCGGGAAACTGAGAATAATGATCCATAGTTCACTACGCCTGGAACGGTGAGTGGATGAAAGCTCCGGCGGCATAGGATGGGCCTGCGGCGTATCAGGTTGTAGGGGGTGTAACGTACCCTCTAGCCCTCTACGCGTACGGGTGTTGGGAGACATAGCCCGGAGATGGATTCTGAGACACGAATCCAGACCCTACGGGGTGCAGCAGGCGCGAAAACTTGGCAATGCGAGAAATCGTGACCAGGGAACTCCAAGTGCATCGGGTAAG…
>AY225433.1_MGIIbN2
MGIIbNGATTAAGACATGCGAGTCTGAGCATTAGCTCGGCGTACCGCTCAGTAACACGTGGGTAACCTGCCCTATCGTTTTGAATAACCTCGGGAAACTGAGAACAATACATCATAGTCCACTACGCCTGGAACGGTGAGTGGATGAAGGTAGGATGGGCCTGCGGCGTATCAGGTTGTAGGGGGTGTAATGGACCTCCTAGCCATCGACGCGTACGGGTGTTGGGAGACATAGCCCGGAGATGGATTCTGAGACACGAATCCAGGCCCTACGGGGCGCAGCAGTTACGAAAACTTGGCAATGCGGGAAACCGTGACCAGGGAACTCCAAGTGAGTCTCTTTTAGGGGCTCTTTTCTTGACTCTAAAACGGTCTTGGAATAAGGGGTGGGTAAGGACGG…
>DQ299287.1_tully3/MGIIaK1
MGIIaKAGCGACCGCTATTGGAGTTCGATTAAGCCATGCGAGTAGAAAGAAATTAGATTCTTTGCATACTGCTCAGTAACACGTGGATAACNTGCCCTACACTGGGGGATAATCTCGGGAAACTGAGCATAATACCCCATAGACCACTACGCCTGGAACGGTGAGTGGTTGAAAGCTCCGGCGGTGTAGGATGGGTCTGCGGCGTATCAGGTCGTAGGGGGTGTAATGGACCTCCTAGCCATCGACGCGTACGGGTTGTGGGAGCAATAGCCCGGAGACGGATTCTGAGACACGAATCCGGACCCTACGGGGTGCAGCAGGCGCGAAAACTTCACACTGCAGGAAACTGTGATGAGGGAACTCCAAGTGACTGCACAATGTGTAGCCTTTTCTTGAATC…
>AY380705.1_MGIIaL1
MGIIaLTCGGCATACTGCTCAGTAACACGTGGATAACCTGCCCTATTGTCTGGAATAACCTCGGGAAACTGAGAACAAAGCCGGATAGCCCACAATGCCTGGAACGGTTTGTGGGTGAAGATAGGATGGGTCTGCGGCGTATCAGGTCGTAGGGGGTGTAATGGACCTCCTAGCCATCGACGCGTACGGGTGTTGGGAGACATAGCCCGGAGATGGATTCTGAGACACGAATCCAGACCCTACGGGGTGCAGCAGGCGCGAAAACTTCACACTGCAGGAAACTGTGATGAGGGAACTCCAAGTGCTATCACTATGTGGTAGCTTTTCTTAACTATTAATCGGTTTTGGAATAAGGGCTGGGAAAGACCGGTGCCAGCCGCCGCGGTAATACCGGCAGCT…
>M88077.1_MGIIaL1
MGIIaLTTTCGGTTGATCCTGCCGGCAAGGCCCGCTTTTGGAGTTCGATTAAGCCATGCGAGTCGAGAGCCTTAGGGGCTCGGCATACTGCTCAGTAACACGTGGATAACCTGCCCTATTGTCTGGAATAACCTCGGGAAACTGWGAACAAGGCCGGATAACCCACAATGCCTGGAACGGTTTGTGGGTGAAGATAGGATGGGTCTGCGGCGTATCAGGTCGTAGGGGGTGTAATGGACCTCCTAGCCATCGACGCGTACGGGTGTTGGGAGACATAGCCCGGAGATGGATTCTGAGACACGAATCCAGACCCTACGGGGTGCAGCAGGCGCGAAAACTTCACACTGCAGGAAACTGTGATGAGGGAACTCCAAGTGCATTCACTTATGTGTATGCTTT…
